# Supplementary material for: N-(1,3-Thia­zol-2-yl)-N′-[(thio­phen-2-yl)carbon­yl]thio­urea hemihydrate
Source: Acta Crystallogr Sect E Struct Rep Online. 2012 Nov 7;68(Pt 12):o3295. doi: 10.1107/S160053681204500X (PMC3588839; doi:10.1107/S160053681204500X)
Supplement: Supplementary file 1 [file e-68-o3295-sup1.cif]

##############################################################################
#                                                                            #
# This CIF contains the data in a paper accepted for publication in          #
# Acta Crystallographica Section E. It conforms to the requirements of       #
# Notes for Authors for Acta Crystallographica Section E, and has been       #
# peer reviewed under the auspices of the IUCr Commission on Journals.       #
#                                                                            #
# Full details of the Crystallographic Information File format               #
# are given in the paper "The Crystallographic Information File (CIF):       #
# a New Standard Archive File for Crystallography" by S. R. Hall, F. H.      #
# Allen and I. D. Brown [Acta Cryst. (1991), A47, 655-685].                  #
#                                                                            #
# The current version of the core CIF dictionary is obtainable from          #
# ftp://ftp.iucr.org/pub/cif_core.dic.                                       #
#                                                                            #
# Software is freely available for graphical display of the structure(s)     #
# in this CIF. For information consult the CIF software page                 #
# http://www.iucr.org/resources/cif/software.                                #
#                                                                            #
# This file may be used for bona fide research purposes within the           #
# scientific community so long as proper attribution is given to the journal # 
# article from which it was obtained.                                        #
#                                                                            #
##############################################################################
data_I
_audit_creation_method     SHELXL-97
_chemical_name_systematic
;
<i>N</i>-(1,3-Thiazol-2-yl)-<i>N</i>'-[(thiophen-2-yl)carbonyl]thiourea
hemihydrate
;
_chemical_name_common     ?
_chemical_formula_moiety     'C9 H7 N3 O S3, 0.5(H2 O)'
_chemical_formula_sum     'C9 H8 N3 O1.5 S3'
_chemical_formula_iupac     'C9 H7 N3 O S3, 0.5H2 O'
_chemical_formula_weight     278.37
_chemical_melting_point     ?
_symmetry_cell_setting     triclinic
_symmetry_space_group_name_H-M     'P -1'
_symmetry_space_group_name_Hall     '-P 1'
loop_
    _symmetry_equiv_pos_as_xyz
    'x, y, z'
    '-x, -y, -z'
_cell_length_a     7.4489(4)
_cell_length_b     11.1060(6)
_cell_length_c     14.7935(7)
_cell_angle_alpha     93.559(4)
_cell_angle_beta     99.813(4)
_cell_angle_gamma     107.789(5)
_cell_volume     1139.74(11)
_cell_formula_units_Z     4
_cell_measurement_reflns_used     3735
_cell_measurement_theta_min     3.0517
_cell_measurement_theta_max     75.5834
_cell_measurement_temperature     123(2)
_exptl_crystal_description     'block'
_exptl_crystal_colour     colorless
_exptl_crystal_size_max     0.35
_exptl_crystal_size_mid     0.25
_exptl_crystal_size_min     0.18
_exptl_crystal_density_diffrn     1.622
_exptl_crystal_density_meas     ?
_exptl_crystal_density_method     'not measured'
_exptl_crystal_F_000     572
_exptl_absorpt_coefficient_mu     5.861
_exptl_absorpt_correction_type     multi-scan
_exptl_absorpt_process_details
;
(CrysAlis PRO; Agilent, 2011)
;
_exptl_absorpt_correction_T_min     0.4408
_exptl_absorpt_correction_T_max     1.0000
_exptl_special_details     ?
_diffrn_ambient_temperature     123(2)
_diffrn_radiation_type     CuK\a
_diffrn_radiation_wavelength     1.54184
_diffrn_radiation_source     'Enhance (Cu) X-ray Source'
_diffrn_radiation_monochromator     graphite
_diffrn_measurement_device_type
                                'Oxford Diffraction Xcalibur (Ruby, Gemini CCD)'
_diffrn_measurement_method     '\w scans'
_diffrn_detector_area_resol_mean     10.5081
_diffrn_reflns_number     7828
_diffrn_reflns_av_R_equivalents     0.0338
_diffrn_reflns_av_sigmaI/netI     0.0466
_diffrn_reflns_theta_min     3.05
_diffrn_reflns_theta_max     75.77
_diffrn_reflns_theta_full     67.50
_diffrn_measured_fraction_theta_max     0.962
_diffrn_measured_fraction_theta_full     0.998
_diffrn_reflns_limit_h_min     -9
_diffrn_reflns_limit_h_max     6
_diffrn_reflns_limit_k_min     -13
_diffrn_reflns_limit_k_max     13
_diffrn_reflns_limit_l_min     -12
_diffrn_reflns_limit_l_max     18
_diffrn_standards_number     ?
_diffrn_standards_interval_count     .
_diffrn_standards_interval_time     .
_diffrn_standards_decay_%     ?
_refine_special_details
;
Refinement of <i>F</i>^2^ against ALL reflections. The weighted <i>R</i>-factor
<i>wR</i> and goodness of fit <i>S</i> are based on <i>F</i>^2^, conventional
<i>R</i>-factors <i>R</i> are based on <i>F</i>, with <i>F</i> set to zero for
negative <i>F</i>^2^. The threshold expression of <i>F</i>^2^ >
\s(<i>F</i>^2^) is used only for calculating <i>R</i>-factors(gt) <i>etc</i>.
and is not relevant to the choice of reflections for refinement.
<i>R</i>-factors based on <i>F</i>^2^ are statistically about twice as large
as those based on <i>F</i>, and <i>R</i>- factors based on ALL data will be
even larger.
;
_reflns_number_total     4566
_reflns_number_gt     3906
_reflns_threshold_expression     I>2\s(I)
_refine_ls_structure_factor_coef     Fsqd
_refine_ls_matrix_type     full
_refine_ls_R_factor_all     0.0468
_refine_ls_R_factor_gt     0.0392
_refine_ls_wR_factor_gt     0.1030
_refine_ls_wR_factor_ref     0.1102
_refine_ls_goodness_of_fit_ref     1.079
_refine_ls_restrained_S_all     1.079
_refine_ls_number_reflns     4566
_refine_ls_number_parameters     304
_refine_ls_number_restraints     3
_refine_ls_hydrogen_treatment     mixed
_refine_ls_weighting_scheme     calc
_refine_ls_weighting_details
         'calc w=1/[\s^2^(Fo^2^)+(0.0566P)^2^+0.1264P] where P=(Fo^2^+2Fc^2^)/3'
_atom_sites_solution_hydrogens     geom
_atom_sites_solution_primary     direct
_atom_sites_solution_secondary     difmap
_refine_ls_shift/su_max     0.001
_refine_ls_shift/su_mean     0.000
_refine_diff_density_max     0.433
_refine_diff_density_min     -0.296
_refine_ls_extinction_method     none
_refine_ls_extinction_coef     ?
loop_
    _atom_type_symbol
    _atom_type_description
    _atom_type_scat_dispersion_real
    _atom_type_scat_dispersion_imag
    _atom_type_scat_source
    'C' 'C' 0.0181 0.0091
                         'International Tables Vol C Tables 4.2.6.8 and 6.1.1.4'
    'H' 'H' 0.0000 0.0000
                         'International Tables Vol C Tables 4.2.6.8 and 6.1.1.4'
    'N' 'N' 0.0311 0.0180
                         'International Tables Vol C Tables 4.2.6.8 and 6.1.1.4'
    'O' 'O' 0.0492 0.0322
                         'International Tables Vol C Tables 4.2.6.8 and 6.1.1.4'
    'S' 'S' 0.3331 0.5567
                         'International Tables Vol C Tables 4.2.6.8 and 6.1.1.4'
_computing_data_collection
;
CrysAlis PRO (Agilent, 2011)
;
_computing_cell_refinement
;
CrysAlis PRO (Agilent, 2011)
;
_computing_data_reduction
;
CrysAlis PRO (Agilent, 2011)
;
_computing_structure_solution     'SHELXS97 (Sheldrick, 2008)'
_computing_structure_refinement     'SHELXL97 (Sheldrick, 2008)'
_computing_molecular_graphics     'SHELXTL (Sheldrick, 2008)'
_computing_publication_material     'SHELXTL (Sheldrick, 2008)'
loop_
    _atom_site_type_symbol
    _atom_site_label
    _atom_site_fract_x
    _atom_site_fract_y
    _atom_site_fract_z
    _atom_site_U_iso_or_equiv
    _atom_site_adp_type
    _atom_site_calc_flag
    _atom_site_refinement_flags
    _atom_site_occupancy
    _atom_site_symmetry_multiplicity
    _atom_site_disorder_assembly
    _atom_site_disorder_group
    S S1A 0.17373(9) 0.25490(5) 0.47025(4) 0.02167(15) Uani d . 1 1 . .
    S S1B 0.26874(10) -0.44204(6) 0.98233(4) 0.02371(15) Uani d . 1 1 . .
    S S2A 0.29573(10) -0.30344(6) 0.38262(4) 0.02567(16) Uani d . 1 1 . .
    S S2B 0.22859(9) 0.13688(5) 1.07688(4) 0.01906(14) Uani d . 1 1 . .
    S S3A 0.32482(9) -0.42492(5) 0.56122(4) 0.02351(15) Uani d . 1 1 . .
    S S3B 0.14624(9) 0.23871(5) 0.89130(4) 0.02046(15) Uani d . 1 1 . .
    O O1A 0.2481(3) 0.03651(16) 0.55080(11) 0.0221(4) Uani d . 1 1 . .
    O O1B 0.2523(3) -0.20849(16) 0.90756(12) 0.0243(4) Uani d . 1 1 . .
    O O1W 0.5774(2) 0.02421(15) 0.75431(12) 0.0196(4) Uani d D 1 1 . .
    N N1A 0.2661(3) -0.07508(18) 0.41864(13) 0.0171(4) Uani d . 1 1 . .
    H H1AA 0.2675 -0.0709 0.3609 0.021 Uiso calc R 1 1 . .
    N N1B 0.2789(3) -0.08541(17) 1.04263(13) 0.0149(4) Uani d . 1 1 . .
    H H1BA 0.3020 -0.0830 1.1018 0.018 Uiso calc R 1 1 . .
    N N2A 0.3233(3) -0.17714(18) 0.54658(13) 0.0172(4) Uani d . 1 1 . .
    H H2AA 0.3276 -0.1065 0.5757 0.021 Uiso calc R 1 1 . .
    N N2B 0.2633(3) 0.02718(18) 0.91718(13) 0.0158(4) Uani d . 1 1 . .
    H H2BA 0.2896 -0.0347 0.8907 0.019 Uiso calc R 1 1 . .
    N N3A 0.3823(3) -0.24320(18) 0.69077(14) 0.0198(4) Uani d . 1 1 . .
    N N3B 0.2608(3) 0.10852(18) 0.77715(13) 0.0187(4) Uani d . 1 1 . .
    C C1A 0.1092(4) 0.3120(2) 0.36934(18) 0.0230(5) Uani d . 1 1 . .
    H H1A 0.0858 0.3894 0.3665 0.028 Uiso calc R 1 1 . .
    C C1B 0.2768(4) -0.5164(2) 1.07967(18) 0.0253(5) Uani d . 1 1 . .
    H H1B 0.2776 -0.5999 1.0804 0.030 Uiso calc R 1 1 . .
    C C2A 0.0959(4) 0.2312(2) 0.29353(18) 0.0235(5) Uani d . 1 1 . .
    H H2A 0.0615 0.2470 0.2331 0.028 Uiso calc R 1 1 . .
    C C2B 0.2821(4) -0.4394(2) 1.15643(17) 0.0228(5) Uani d . 1 1 . .
    H H2B 0.2863 -0.4647 1.2153 0.027 Uiso calc R 1 1 . .
    C C3A 0.1405(3) 0.1203(2) 0.31700(17) 0.0196(5) Uani d . 1 1 . .
    H H3A 0.1388 0.0553 0.2738 0.024 Uiso calc R 1 1 . .
    C C3B 0.2803(3) -0.3171(2) 1.13637(16) 0.0188(5) Uani d . 1 1 . .
    H H3B 0.2834 -0.2528 1.1805 0.023 Uiso calc R 1 1 . .
    C C4A 0.1863(3) 0.1199(2) 0.41070(16) 0.0163(5) Uani d . 1 1 . .
    C C4B 0.2735(3) -0.3040(2) 1.04436(16) 0.0164(5) Uani d . 1 1 . .
    C C5A 0.2352(3) 0.0259(2) 0.46643(16) 0.0161(5) Uani d . 1 1 . .
    C C5B 0.2672(3) -0.1975(2) 0.99201(16) 0.0161(5) Uani d . 1 1 . .
    C C6A 0.2953(3) -0.1828(2) 0.45404(16) 0.0170(5) Uani d . 1 1 . .
    C C6B 0.2569(3) 0.0239(2) 1.00755(16) 0.0152(4) Uani d . 1 1 . .
    C C7A 0.3461(3) -0.2706(2) 0.60104(17) 0.0167(5) Uani d . 1 1 . .
    C C7B 0.2328(3) 0.1179(2) 0.86155(16) 0.0149(4) Uani d . 1 1 . .
    C C8A 0.3920(4) -0.3491(2) 0.73281(18) 0.0226(5) Uani d . 1 1 . .
    H H8A 0.4158 -0.3481 0.7967 0.027 Uiso calc R 1 1 . .
    C C8B 0.2079(4) 0.2002(2) 0.73046(17) 0.0210(5) Uani d . 1 1 . .
    H H8B 0.2173 0.2082 0.6691 0.025 Uiso calc R 1 1 . .
    C C9A 0.3645(4) -0.4542(2) 0.67459(18) 0.0254(6) Uani d . 1 1 . .
    H H9A 0.3667 -0.5323 0.6932 0.030 Uiso calc R 1 1 . .
    C C9B 0.1420(4) 0.2768(2) 0.77978(17) 0.0219(5) Uani d . 1 1 . .
    H H9B 0.0998 0.3417 0.7570 0.026 Uiso calc R 1 1 . .
    H H1W 0.486(3) 0.052(3) 0.750(3) 0.050 Uiso d D 1 1 . .
    H H2W 0.531(4) -0.0536(3) 0.744(2) 0.050 Uiso d D 1 1 . .
loop_
    _atom_site_aniso_label
    _atom_site_aniso_U_11
    _atom_site_aniso_U_22
    _atom_site_aniso_U_33
    _atom_site_aniso_U_12
    _atom_site_aniso_U_13
    _atom_site_aniso_U_23
    S1A 0.0280(3) 0.0159(3) 0.0215(3) 0.0091(2) 0.0033(2) -0.0003(2)
    S1B 0.0384(4) 0.0153(3) 0.0203(3) 0.0137(3) 0.0053(2) -0.0009(2)
    S2A 0.0424(4) 0.0177(3) 0.0177(3) 0.0141(3) 0.0017(3) -0.0029(2)
    S2B 0.0280(3) 0.0126(3) 0.0167(3) 0.0081(2) 0.0033(2) -0.0014(2)
    S3A 0.0336(3) 0.0113(3) 0.0234(3) 0.0059(2) 0.0030(2) -0.0002(2)
    S3B 0.0286(3) 0.0172(3) 0.0218(3) 0.0133(2) 0.0095(2) 0.0050(2)
    O1A 0.0312(10) 0.0176(8) 0.0176(9) 0.0089(7) 0.0043(7) -0.0004(6)
    O1B 0.0396(11) 0.0183(8) 0.0183(9) 0.0139(8) 0.0064(8) 0.0011(7)
    O1W 0.0232(9) 0.0117(8) 0.0228(9) 0.0067(7) 0.0012(7) -0.0014(7)
    N1A 0.0231(10) 0.0127(9) 0.0151(9) 0.0065(8) 0.0015(8) 0.0000(7)
    N1B 0.0183(9) 0.0120(9) 0.0145(9) 0.0060(7) 0.0019(7) 0.0006(7)
    N2A 0.0217(10) 0.0104(9) 0.0175(10) 0.0043(7) 0.0018(8) -0.0020(7)
    N2B 0.0189(9) 0.0123(9) 0.0181(10) 0.0079(7) 0.0046(8) -0.0001(7)
    N3A 0.0210(10) 0.0154(10) 0.0204(10) 0.0035(8) 0.0015(8) 0.0019(8)
    N3B 0.0229(10) 0.0139(9) 0.0192(10) 0.0061(8) 0.0042(8) 0.0007(8)
    C1A 0.0238(12) 0.0190(12) 0.0285(13) 0.0101(10) 0.0045(10) 0.0058(10)
    C1B 0.0376(15) 0.0148(11) 0.0254(13) 0.0125(10) 0.0030(11) 0.0042(10)
    C2A 0.0228(12) 0.0283(13) 0.0220(12) 0.0117(10) 0.0037(10) 0.0058(10)
    C2B 0.0313(13) 0.0177(12) 0.0184(12) 0.0090(10) 0.0006(10) 0.0026(9)
    C3A 0.0189(11) 0.0183(11) 0.0220(12) 0.0066(9) 0.0043(9) 0.0014(9)
    C3B 0.0210(12) 0.0130(11) 0.0202(12) 0.0059(9) -0.0009(9) -0.0031(9)
    C4A 0.0141(10) 0.0137(10) 0.0195(11) 0.0031(8) 0.0023(9) -0.0008(9)
    C4B 0.0153(10) 0.0117(10) 0.0218(12) 0.0055(8) 0.0020(9) -0.0031(9)
    C5A 0.0139(10) 0.0120(10) 0.0199(12) 0.0018(8) 0.0022(9) -0.0015(9)
    C5B 0.0139(10) 0.0124(10) 0.0212(12) 0.0045(8) 0.0024(9) -0.0010(9)
    C6A 0.0164(11) 0.0137(10) 0.0182(11) 0.0030(8) 0.0002(9) 0.0009(8)
    C6B 0.0132(10) 0.0100(10) 0.0201(11) 0.0022(8) 0.0009(8) 0.0003(8)
    C7A 0.0150(11) 0.0107(10) 0.0219(12) 0.0016(8) 0.0026(9) -0.0003(8)
    C7B 0.0137(10) 0.0109(10) 0.0194(11) 0.0042(8) 0.0015(8) -0.0006(8)
    C8A 0.0228(12) 0.0218(12) 0.0217(12) 0.0054(10) 0.0026(10) 0.0062(10)
    C8B 0.0245(12) 0.0181(11) 0.0196(12) 0.0059(10) 0.0029(9) 0.0042(9)
    C9A 0.0304(14) 0.0169(12) 0.0269(14) 0.0048(10) 0.0036(11) 0.0082(10)
    C9B 0.0268(13) 0.0195(12) 0.0219(12) 0.0102(10) 0.0042(10) 0.0088(10)
_geom_special_details
;
All e.s.d.'s (except the e.s.d. in the dihedral angle between two l.s. planes)
are estimated using the full covariance matrix. The cell e.s.d.'s are taken
into account individually in the estimation of e.s.d.'s in distances, angles
and torsion angles; correlations between e.s.d.'s in cell parameters are only
used when they are defined by crystal symmetry. An approximate (isotropic)
treatment of cell e.s.d.'s is used for estimating e.s.d.'s involving l.s.
planes.
;
loop_
    _geom_bond_atom_site_label_1
    _geom_bond_atom_site_label_2
    _geom_bond_site_symmetry_2
    _geom_bond_distance
    _geom_bond_publ_flag
    S1A C1A . 1.709(3) ?
    S1A C4A . 1.727(2) ?
    S1B C1B . 1.705(3) ?
    S1B C4B . 1.725(2) ?
    S2A C6A . 1.655(2) ?
    S2B C6B . 1.657(2) ?
    S3A C9A . 1.721(3) ?
    S3A C7A . 1.728(2) ?
    S3B C7B . 1.721(2) ?
    S3B C9B . 1.726(2) ?
    O1A C5A . 1.231(3) ?
    O1B C5B . 1.230(3) ?
    O1W H1W . 0.8199(10) ?
    O1W H2W . 0.8199(11) ?
    N1A C5A . 1.387(3) ?
    N1A C6A . 1.396(3) ?
    N1A H1AA . 0.8600 ?
    N1B C5B . 1.383(3) ?
    N1B C6B . 1.393(3) ?
    N1B H1BA . 0.8600 ?
    N2A C6A . 1.344(3) ?
    N2A C7A . 1.385(3) ?
    N2A H2AA . 0.8600 ?
    N2B C6B . 1.348(3) ?
    N2B C7B . 1.387(3) ?
    N2B H2BA . 0.8600 ?
    N3A C7A . 1.306(3) ?
    N3A C8A . 1.379(3) ?
    N3B C7B . 1.303(3) ?
    N3B C8B . 1.382(3) ?
    C1A C2A . 1.362(4) ?
    C1A H1A . 0.9300 ?
    C1B C2B . 1.366(4) ?
    C1B H1B . 0.9300 ?
    C2A C3A . 1.418(3) ?
    C2A H2A . 0.9300 ?
    C2B C3B . 1.411(3) ?
    C2B H2B . 0.9300 ?
    C3A C4A . 1.370(3) ?
    C3A H3A . 0.9300 ?
    C3B C4B . 1.372(3) ?
    C3B H3B . 0.9300 ?
    C4A C5A . 1.463(3) ?
    C4B C5B . 1.461(3) ?
    C8A C9A . 1.347(4) ?
    C8A H8A . 0.9300 ?
    C8B C9B . 1.340(4) ?
    C8B H8B . 0.9300 ?
    C9A H9A . 0.9300 ?
    C9B H9B . 0.9300 ?
loop_
    _geom_angle_atom_site_label_1
    _geom_angle_atom_site_label_2
    _geom_angle_atom_site_label_3
    _geom_angle_site_symmetry_1
    _geom_angle_site_symmetry_3
    _geom_angle
    _geom_angle_publ_flag
    C1A S1A C4A . . 91.39(12) ?
    C1B S1B C4B . . 91.37(12) ?
    C9A S3A C7A . . 88.14(12) ?
    C7B S3B C9B . . 88.16(11) ?
    H1W O1W H2W . . 106(2) ?
    C5A N1A C6A . . 127.1(2) ?
    C5A N1A H1AA . . 116.4 ?
    C6A N1A H1AA . . 116.4 ?
    C5B N1B C6B . . 126.7(2) ?
    C5B N1B H1BA . . 116.7 ?
    C6B N1B H1BA . . 116.7 ?
    C6A N2A C7A . . 128.3(2) ?
    C6A N2A H2AA . . 115.9 ?
    C7A N2A H2AA . . 115.9 ?
    C6B N2B C7B . . 128.1(2) ?
    C6B N2B H2BA . . 116.0 ?
    C7B N2B H2BA . . 116.0 ?
    C7A N3A C8A . . 110.1(2) ?
    C7B N3B C8B . . 109.9(2) ?
    C2A C1A S1A . . 112.31(19) ?
    C2A C1A H1A . . 123.8 ?
    S1A C1A H1A . . 123.8 ?
    C2B C1B S1B . . 112.34(19) ?
    C2B C1B H1B . . 123.8 ?
    S1B C1B H1B . . 123.8 ?
    C1A C2A C3A . . 112.5(2) ?
    C1A C2A H2A . . 123.7 ?
    C3A C2A H2A . . 123.7 ?
    C1B C2B C3B . . 112.4(2) ?
    C1B C2B H2B . . 123.8 ?
    C3B C2B H2B . . 123.8 ?
    C4A C3A C2A . . 112.3(2) ?
    C4A C3A H3A . . 123.9 ?
    C2A C3A H3A . . 123.9 ?
    C4B C3B C2B . . 112.4(2) ?
    C4B C3B H3B . . 123.8 ?
    C2B C3B H3B . . 123.8 ?
    C3A C4A C5A . . 131.8(2) ?
    C3A C4A S1A . . 111.53(18) ?
    C5A C4A S1A . . 116.61(17) ?
    C3B C4B C5B . . 131.9(2) ?
    C3B C4B S1B . . 111.50(17) ?
    C5B C4B S1B . . 116.60(18) ?
    O1A C5A N1A . . 122.3(2) ?
    O1A C5A C4A . . 121.5(2) ?
    N1A C5A C4A . . 116.1(2) ?
    O1B C5B N1B . . 122.6(2) ?
    O1B C5B C4B . . 121.1(2) ?
    N1B C5B C4B . . 116.3(2) ?
    N2A C6A N1A . . 114.9(2) ?
    N2A C6A S2A . . 125.44(18) ?
    N1A C6A S2A . . 119.68(17) ?
    N2B C6B N1B . . 114.6(2) ?
    N2B C6B S2B . . 125.81(17) ?
    N1B C6B S2B . . 119.57(17) ?
    N3A C7A N2A . . 118.5(2) ?
    N3A C7A S3A . . 115.58(18) ?
    N2A C7A S3A . . 125.85(18) ?
    N3B C7B N2B . . 118.3(2) ?
    N3B C7B S3B . . 115.79(17) ?
    N2B C7B S3B . . 125.78(18) ?
    C9A C8A N3A . . 115.1(2) ?
    C9A C8A H8A . . 122.4 ?
    N3A C8A H8A . . 122.4 ?
    C9B C8B N3B . . 115.3(2) ?
    C9B C8B H8B . . 122.3 ?
    N3B C8B H8B . . 122.3 ?
    C8A C9A S3A . . 111.08(19) ?
    C8A C9A H9A . . 124.5 ?
    S3A C9A H9A . . 124.5 ?
    C8B C9B S3B . . 110.83(18) ?
    C8B C9B H9B . . 124.6 ?
    S3B C9B H9B . . 124.6 ?
loop_
    _geom_torsion_atom_site_label_1
    _geom_torsion_atom_site_label_2
    _geom_torsion_atom_site_label_3
    _geom_torsion_atom_site_label_4
    _geom_torsion_site_symmetry_1
    _geom_torsion_site_symmetry_2
    _geom_torsion_site_symmetry_3
    _geom_torsion_site_symmetry_4
    _geom_torsion
    _geom_torsion_publ_flag
    C4A S1A C1A C2A . . . . 0.6(2) ?
    C4B S1B C1B C2B . . . . 0.3(2) ?
    S1A C1A C2A C3A . . . . -0.5(3) ?
    S1B C1B C2B C3B . . . . -0.3(3) ?
    C1A C2A C3A C4A . . . . 0.1(3) ?
    C1B C2B C3B C4B . . . . 0.1(3) ?
    C2A C3A C4A C5A . . . . 177.8(2) ?
    C2A C3A C4A S1A . . . . 0.3(3) ?
    C1A S1A C4A C3A . . . . -0.49(19) ?
    C1A S1A C4A C5A . . . . -178.44(19) ?
    C2B C3B C4B C5B . . . . 179.2(2) ?
    C2B C3B C4B S1B . . . . 0.1(3) ?
    C1B S1B C4B C3B . . . . -0.2(2) ?
    C1B S1B C4B C5B . . . . -179.44(19) ?
    C6A N1A C5A O1A . . . . 7.0(4) ?
    C6A N1A C5A C4A . . . . -173.1(2) ?
    C3A C4A C5A O1A . . . . -170.5(2) ?
    S1A C4A C5A O1A . . . . 6.9(3) ?
    C3A C4A C5A N1A . . . . 9.6(4) ?
    S1A C4A C5A N1A . . . . -173.01(16) ?
    C6B N1B C5B O1B . . . . 6.8(4) ?
    C6B N1B C5B C4B . . . . -173.2(2) ?
    C3B C4B C5B O1B . . . . -176.5(2) ?
    S1B C4B C5B O1B . . . . 2.5(3) ?
    C3B C4B C5B N1B . . . . 3.5(4) ?
    S1B C4B C5B N1B . . . . -177.49(16) ?
    C7A N2A C6A N1A . . . . 176.5(2) ?
    C7A N2A C6A S2A . . . . -4.3(4) ?
    C5A N1A C6A N2A . . . . -10.2(3) ?
    C5A N1A C6A S2A . . . . 170.44(18) ?
    C7B N2B C6B N1B . . . . 175.1(2) ?
    C7B N2B C6B S2B . . . . -5.7(4) ?
    C5B N1B C6B N2B . . . . -13.9(3) ?
    C5B N1B C6B S2B . . . . 166.76(18) ?
    C8A N3A C7A N2A . . . . 177.4(2) ?
    C8A N3A C7A S3A . . . . -0.9(3) ?
    C6A N2A C7A N3A . . . . 176.3(2) ?
    C6A N2A C7A S3A . . . . -5.5(4) ?
    C9A S3A C7A N3A . . . . 0.9(2) ?
    C9A S3A C7A N2A . . . . -177.3(2) ?
    C8B N3B C7B N2B . . . . 174.97(19) ?
    C8B N3B C7B S3B . . . . -1.3(3) ?
    C6B N2B C7B N3B . . . . 174.7(2) ?
    C6B N2B C7B S3B . . . . -9.5(3) ?
    C9B S3B C7B N3B . . . . 1.54(19) ?
    C9B S3B C7B N2B . . . . -174.4(2) ?
    C7A N3A C8A C9A . . . . 0.5(3) ?
    C7B N3B C8B C9B . . . . 0.2(3) ?
    N3A C8A C9A S3A . . . . 0.2(3) ?
    C7A S3A C9A C8A . . . . -0.6(2) ?
    N3B C8B C9B S3B . . . . 0.9(3) ?
    C7B S3B C9B C8B . . . . -1.32(19) ?
loop_
    _geom_hbond_atom_site_label_D
    _geom_hbond_atom_site_label_H
    _geom_hbond_atom_site_label_A
    _geom_hbond_site_symmetry_A
    _geom_hbond_distance_DH
    _geom_hbond_distance_HA
    _geom_hbond_distance_DA
    _geom_hbond_angle_DHA
    N1A H1AA O1W 2_656 0.86 2.22 3.003(3) 151.5
    N1B H1BA O1W 2_657 0.86 2.14 2.973(3) 162.8
    N2A H2AA O1A . 0.86 1.89 2.599(3) 138.3
    N2B H2BA O1B . 0.86 1.90 2.588(3) 135.6
    O1W H1W N3B . 0.8199(10) 2.056(11) 2.852(3) 163(4)
    O1W H2W N3A . 0.8199(11) 2.088(8) 2.892(3) 167(3)
data_global
_journal_date_recd_electronic     2012-10-18
_journal_date_accepted     2012-10-30
_journal_name_full     'Acta Crystallographica, Section E'
_journal_year     2012
_journal_volume     68
_journal_issue     12
_journal_page_first     o3295
_journal_page_last     o3295
_journal_paper_category     QO
_journal_paper_doi     10.1107/S160053681204500X
_journal_coeditor_code     ZS2240
_publ_contact_author_name     'Ray J. Butcher'
_publ_contact_author_address
;
Department of Chemistry,
Howard University,
525 College Street NW,
Washington
DC 20059
USA
;
_publ_contact_author_email     'rbutcher99@yahoo.com'
_publ_contact_author_fax     '202-806-5442'
_publ_contact_author_phone     '202-806-9892'
_publ_section_title
;
<i>N</i>-(1,3-Thiazol-2-yl)-<i>N</i>'-[(thiophen-2-yl)carbonyl]thiourea
hemihydrate
;
loop_
    _publ_author_name
    _publ_author_footnote
    _publ_author_address
    'Singh, Durga Prasad' .
;
Department of Chemistry,
M.M.V.,
Banaras Hindu University,
Varanasi 221 005
India
;
    'Pratap, Seema' .
;
Department of Chemistry,
M.M.V.,
Banaras Hindu University,
Varanasi 221 005
India
;
    'Yildirim, Sema \"Ozt\"urk' .
;
Erciyes University,
Faculty of Sciences,
Department of Physics,
38039 Kayseri
Turkey
;
    'Butcher, Ray J.' .
;
Department of Chemistry,
Howard University,
525 College Street NW,
Washington
DC 20059
USA
;
