# Supplementary material for: N-(1,3-Thia­zol-2-yl)-N′-[(thio­phen-2-yl)carbon­yl]thio­urea hemihydrate
Source: Acta Crystallogr Sect E Struct Rep Online. 2012 Nov 7;68(Pt 12):o3295. doi: 10.1107/S160053681204500X (PMC3588839; doi:10.1107/S160053681204500X)
Supplement: Supplementary file 2 [file e-68-o3295-Isup2.hkl]

# 
# h,k,l, Fc-squared, Fo-squared, sigma(Fo-squared) and status flag 
# 
data_I
_shelx_title ' tp-t2 in P-1' 
_shelx_refln_list_code          4 
_shelx_F_calc_maximum      154.88 
_exptl_crystal_F_000       572.00 
_reflns_d_resolution_high  0.7953 
 
loop_ 
 _symmetry_equiv_pos_as_xyz 
 'x, y, z' 
 '-x, -y, -z' 
 
_cell_length_a     7.4489 
_cell_length_b    11.1060 
_cell_length_c    14.7935 
_cell_angle_alpha  93.559 
_cell_angle_beta   99.813 
_cell_angle_gamma 107.789 
 
_shelx_F_squared_multiplier     1.000 
 
loop_ 
 _refln_index_h 
 _refln_index_k 
 _refln_index_l 
 _refln_F_squared_calc 
 _refln_F_squared_meas 
 _refln_F_squared_sigma 
 _refln_observed_status 
   1   0   0      437.51      571.12     10.69 o 
   3   0   0      524.35      518.80     24.43 o 
   4   0   0     1808.59     1919.33     54.43 o 
   5   0   0      796.31      838.22     42.88 o 
   6   0   0      278.76      271.99     22.43 o 
   7   0   0      730.40      710.48     52.20 o 
   8   0   0      168.30      156.32     13.73 o 
  -8   1   0        3.09       -0.44      3.19 o 
  -7   1   0        5.33       10.60      5.59 o 
  -6   1   0       53.05       61.51      8.59 o 
  -5   1   0       12.24       17.76      5.98 o 
  -4   1   0     1908.78     1855.23     54.80 o 
  -3   1   0      233.43      228.91     16.76 o 
  -1   1   0       34.26       37.54      4.10 o 
   0   1   0     2702.29     3008.37     30.65 o 
   1   1   0     1154.54     1247.99     17.65 o 
   3   1   0     5370.17     5436.97     60.04 o 
   4   1   0    11052.88    11565.12    214.56 o 
   5   1   0     1712.24     1797.04     54.06 o 
   6   1   0     1534.32     1506.04     77.52 o 
   7   1   0       30.77       30.98      9.45 o 
   8   1   0      289.31      266.01     15.85 o 
  -9   2   0      112.95       91.77     10.60 o 
  -8   2   0        6.54       -4.69      4.69 o 
  -7   2   0      135.54      141.63     16.19 o 
  -6   2   0      684.35      682.11     27.10 o 
  -5   2   0       69.60       76.20     13.46 o 
  -4   2   0     2475.19     2518.69     65.98 o 
  -3   2   0       30.79       48.75      8.66 o 
  -2   2   0      143.89      143.07     11.46 o 
  -1   2   0     3215.05     3440.58     40.37 o 
   0   2   0     2371.19     2749.59     23.18 o 
   1   2   0    23988.38    21599.45     61.80 o 
   2   2   0       22.33       22.34      2.87 o 
   3   2   0     6201.52     6215.52     79.73 o 
   4   2   0     1969.85     1905.02     68.98 o 
   5   2   0      194.83      182.61     18.66 o 
   6   2   0     1052.26     1068.69     45.59 o 
   7   2   0        0.50        4.82      3.10 o 
   8   2   0       95.44      108.07     11.12 o 
  -9   3   0        2.37        0.83      6.69 o 
  -8   3   0      202.39      222.85     17.81 o 
  -7   3   0       40.65       26.23      7.86 o 
  -6   3   0      174.00      185.86     12.18 o 
  -5   3   0      897.10      870.18     45.15 o 
  -4   3   0       77.04       72.47     12.47 o 
  -3   3   0      660.78      677.35     30.76 o 
  -2   3   0       13.05       16.58      4.98 o 
  -1   3   0     2000.77     2031.88     36.11 o 
   0   3   0      183.16      228.92      8.43 o 
   1   3   0      118.41       96.40      6.25 o 
   2   3   0     2571.26     2683.87     39.50 o 
   3   3   0      960.90      966.35     46.72 o 
   4   3   0       85.21       86.47     11.63 o 
   5   3   0     1216.03     1151.09     46.12 o 
   6   3   0      450.56      448.56     28.30 o 
   7   3   0      604.20      584.28     26.87 o 
  -9   4   0       29.19       24.37      6.68 o 
  -8   4   0        8.83       10.70      5.10 o 
  -7   4   0      257.61      262.63     21.29 o 
  -6   4   0       49.74       44.98      6.41 o 
  -5   4   0        1.46        7.27      5.96 o 
  -4   4   0       60.38       51.27     11.04 o 
  -3   4   0     1701.40     1612.98     49.43 o 
  -2   4   0      226.92      228.99     11.18 o 
  -1   4   0     2398.69     2713.94     49.74 o 
   0   4   0     3410.39     3975.24     62.80 o 
   1   4   0      746.16      837.77     21.97 o 
   2   4   0        4.90       12.92      4.32 o 
   3   4   0        1.43        2.04      3.20 o 
   4   4   0     1217.87     1113.50     29.67 o 
   5   4   0        0.01        5.68      5.29 o 
   6   4   0      121.29      120.10     14.59 o 
   7   4   0      170.79      194.45     18.32 o 
  -8   5   0      194.91      187.39     16.14 o 
  -7   5   0       32.40       32.11      8.43 o 
  -6   5   0      105.23      106.98     11.40 o 
  -5   5   0      360.23      314.98     30.74 o 
  -4   5   0      963.07      856.46     43.31 o 
  -3   5   0      801.46      833.42     25.97 o 
  -2   5   0     5140.13     5605.09     84.80 o 
  -1   5   0      801.99      987.27     19.95 o 
   0   5   0       47.25       79.08      8.14 o 
   1   5   0       21.03       20.00      3.72 o 
   2   5   0     1065.09      993.20     32.58 o 
   3   5   0      131.95      129.64     12.95 o 
   4   5   0      143.48      151.03     16.12 o 
   5   5   0      371.55      370.82     19.68 o 
   6   5   0       61.69       79.50     14.80 o 
  -8   6   0       93.82       91.79     18.64 o 
  -7   6   0       29.39       20.76      8.20 o 
  -6   6   0     2639.51     2734.98    284.67 o 
  -5   6   0        9.14       13.91      4.57 o 
  -4   6   0     4743.85     4347.86     98.18 o 
  -3   6   0        8.45       14.67      7.39 o 
  -2   6   0       28.76       45.23      8.78 o 
  -1   6   0        0.55        5.96      3.60 o 
   0   6   0     1587.42     1750.46    104.46 o 
   1   6   0      807.82      896.12     59.74 o 
   2   6   0      920.05      928.25     49.96 o 
   3   6   0      513.21      498.22     19.82 o 
   4   6   0       32.61       36.05      9.04 o 
   5   6   0        4.29        7.65      6.61 o 
   6   6   0       79.01       80.71     12.77 o 
  -8   7   0      803.08      846.41     31.29 o 
  -7   7   0      249.95      243.98     19.35 o 
  -6   7   0      652.21      656.03     49.81 o 
  -5   7   0       18.56       14.56      4.74 o 
  -4   7   0      608.27      541.96     34.23 o 
  -3   7   0      824.61      764.60     40.76 o 
  -2   7   0     3373.54     3510.90     84.96 o 
   0   7   0     2294.31     2545.58    197.24 o 
   1   7   0     1594.35     1589.56     65.14 o 
   2   7   0      378.62      386.32     19.87 o 
   3   7   0       41.40       35.62      8.84 o 
   4   7   0       12.94        7.15     10.34 o 
   5   7   0      189.52      203.72     14.30 o 
  -8   8   0       80.84       79.99      9.20 o 
  -7   8   0     1532.01     1515.84     70.12 o 
  -6   8   0      612.30      585.46     33.60 o 
  -5   8   0     6961.52     6609.58    138.37 o 
  -4   8   0     2103.74     2155.92     43.44 o 
  -3   8   0    10100.06    10124.13    161.17 o 
  -2   8   0     1024.43     1150.44     52.71 o 
  -1   8   0     1818.57     2223.66    195.28 o 
   0   8   0       88.55       88.52     11.95 o 
   1   8   0      233.90      216.27     14.80 o 
   2   8   0      160.75      182.78     17.80 o 
   3   8   0      836.97      804.58     35.93 o 
   4   8   0       97.95       95.88     13.95 o 
  -8   9   0      857.50      961.16     38.08 o 
  -7   9   0      135.41      156.36     14.61 o 
  -6   9   0     1824.42     1796.66     56.15 o 
  -5   9   0       72.81       59.38     14.59 o 
  -4   9   0      703.76      671.01     31.03 o 
  -3   9   0     4941.30     4779.70     81.40 o 
  -2   9   0      195.46      202.85     12.64 o 
  -1   9   0     8786.76     8965.15    135.18 o 
   0   9   0     1440.47     1335.03     68.78 o 
   1   9   0     6170.53     5381.68    137.13 o 
   2   9   0      663.95      621.99     31.61 o 
   3   9   0     2084.49     2045.19     52.74 o 
   4   9   0       39.63       46.50      9.49 o 
  -7  10   0      107.58       95.09     10.98 o 
  -6  10   0        4.76        3.00      3.86 o 
  -5  10   0      257.56      232.38     27.45 o 
  -4  10   0       47.24       46.93      8.55 o 
  -3  10   0      112.30      114.53     13.74 o 
  -2  10   0      648.86      684.38     31.46 o 
  -1  10   0       97.67       85.92     12.16 o 
   0  10   0      253.93      266.54     21.60 o 
   1  10   0      448.52      408.06     20.83 o 
   2  10   0      335.45      302.26     30.52 o 
   3  10   0      667.90      608.72     76.02 o 
  -7  11   0      191.75      190.68     14.19 o 
  -6  11   0      119.05      111.18     11.96 o 
  -5  11   0      308.44      306.45     21.91 o 
  -4  11   0      264.93      278.27     20.40 o 
  -3  11   0       72.53       68.08     10.98 o 
  -2  11   0      114.06      143.53     20.75 o 
  -1  11   0       85.89       94.39     12.32 o 
   0  11   0      219.36      216.09     15.18 o 
   1  11   0      638.40      596.13     27.30 o 
   2  11   0      437.64      433.56     19.85 o 
  -6  12   0     1106.57     1143.06     57.00 o 
  -5  12   0        7.18        1.08      6.34 o 
  -4  12   0     1263.89     1378.82     46.58 o 
  -3  12   0       76.03       80.12      8.88 o 
  -2  12   0      371.69      408.26     22.95 o 
  -1  12   0      183.09      188.44     15.60 o 
   0  12   0       11.83       10.62      4.64 o 
   1  12   0      126.68      105.71     11.77 o 
  -5  13   0      119.95      106.58     16.46 o 
  -4  13   0       10.80        7.44      4.87 o 
  -3  13   0      298.15      285.46     25.09 o 
  -2  13   0      226.80      219.31     23.00 o 
  -1  13   0      644.75      679.87     36.27 o 
   1 -13   1      108.29      114.75      9.63 o 
   2 -13   1       20.27       27.04      5.27 o 
   3 -13   1       84.13       83.61      8.20 o 
   4 -13   1      159.00      152.54      9.61 o 
   5 -13   1       18.13       22.01      7.46 o 
  -1 -12   1      138.50      136.60     14.14 o 
   0 -12   1      375.35      382.20     20.90 o 
   1 -12   1      189.42      199.95     16.67 o 
   2 -12   1        0.13       -4.12      4.60 o 
   3 -12   1      853.34      881.11     34.23 o 
   4 -12   1        9.75        7.20     18.59 o 
   5 -12   1      958.45      924.25     34.27 o 
   6 -12   1      228.64      235.80     14.20 o 
  -3 -11   1       43.97       44.14      6.42 o 
  -2 -11   1       57.16       50.01      7.22 o 
  -1 -11   1       17.79       18.68      4.54 o 
   0 -11   1      543.53      541.93     23.87 o 
   1 -11   1      513.38      491.60     29.12 o 
   2 -11   1      149.01      160.71     23.44 o 
   3 -11   1      212.81      206.06     19.16 o 
   4 -11   1        5.51        8.38      5.18 o 
   5 -11   1        2.61        3.66      7.19 o 
   6 -11   1       12.20        7.12      4.33 o 
   7 -11   1       14.57       12.81      3.71 o 
  -4 -10   1       11.66       11.67      3.56 o 
  -3 -10   1       17.34       20.18      5.13 o 
  -2 -10   1       42.96       48.40     11.59 o 
  -1 -10   1       35.63       37.30      6.78 o 
   0 -10   1       58.96       45.41      9.26 o 
   1 -10   1       18.95       24.48      7.51 o 
   2 -10   1      423.54      419.29     37.27 o 
   3 -10   1      331.49      315.47     31.16 o 
   4 -10   1      576.28      554.20     35.65 o 
   5 -10   1      227.05      203.93     25.70 o 
   6 -10   1      436.43      410.93     25.92 o 
   7 -10   1       58.12       67.15      7.19 o 
  -4  -9   1      527.16      544.92     30.14 o 
  -3  -9   1      286.77      284.94     20.01 o 
  -2  -9   1     1375.48     1235.30     45.14 o 
  -1  -9   1      134.38      118.41     15.39 o 
   0  -9   1     1978.54     1827.31     80.49 o 
   1  -9   1       86.75       98.10     10.84 o 
   2  -9   1     2065.00     2350.66     58.88 o 
   3  -9   1       42.88       34.31      6.28 o 
   4  -9   1      545.16      533.37     27.96 o 
   5  -9   1      387.14      327.23     32.06 o 
   6  -9   1      106.67      112.56     14.84 o 
   7  -9   1      680.85      742.76     37.41 o 
   8  -9   1      160.37      166.65     15.29 o 
  -5  -8   1      198.96      205.05     19.14 o 
  -4  -8   1      338.56      335.17     21.07 o 
  -3  -8   1      562.83      555.40     40.19 o 
  -2  -8   1       41.21       38.41      8.85 o 
  -1  -8   1      589.79      541.85     24.38 o 
   0  -8   1       58.34       67.06      8.54 o 
   1  -8   1     1112.88     1261.41     62.29 o 
   2  -8   1     1662.28     1918.07     66.34 o 
   3  -8   1      101.81      111.83     16.52 o 
   4  -8   1     1215.87     1208.64     32.57 o 
   5  -8   1       34.57       40.40     12.03 o 
   6  -8   1       65.32       71.14     12.19 o 
   7  -8   1      267.74      287.20     16.81 o 
   8  -8   1       73.58       75.65      8.58 o 
  -6  -7   1      225.22      211.85     15.32 o 
  -5  -7   1      438.56      467.03     34.33 o 
  -4  -7   1       61.91       60.58      9.92 o 
  -3  -7   1      524.43      484.98     28.77 o 
  -2  -7   1       20.28       29.89      6.63 o 
  -1  -7   1     1034.32     1006.77     52.39 o 
   0  -7   1      621.02      763.02     66.19 o 
   1  -7   1       50.40       59.74     11.64 o 
   2  -7   1       39.77       40.56     10.43 o 
   3  -7   1      119.58      131.26     16.67 o 
   4  -7   1     1599.01     1486.42     59.72 o 
   5  -7   1       91.10       87.78     11.52 o 
   6  -7   1      824.14      804.21     52.28 o 
   7  -7   1      380.20      376.52     29.51 o 
   8  -7   1      500.63      558.81     24.32 o 
  -6  -6   1       67.41       68.31     11.93 o 
  -5  -6   1        1.79        1.39      6.02 o 
  -4  -6   1       88.79       87.22     11.87 o 
  -3  -6   1        4.57       14.35      5.33 o 
  -2  -6   1      816.77      815.29     47.02 o 
  -1  -6   1      674.84      738.99     57.81 o 
   0  -6   1       61.44       62.84     10.07 o 
   1  -6   1     2019.67     2193.37     57.21 o 
   2  -6   1       32.59       50.87     10.22 o 
   3  -6   1     1106.78     1059.60     44.16 o 
   4  -6   1       62.50       73.70      9.36 o 
   5  -6   1       22.55       27.85      7.07 o 
   6  -6   1       26.57       11.95      7.92 o 
   7  -6   1       20.35       24.27      7.48 o 
   8  -6   1       71.04       59.68      9.58 o 
  -7  -5   1       86.47       79.94     10.12 o 
  -6  -5   1      201.18      218.57     25.79 o 
  -5  -5   1      388.22      341.13     25.06 o 
  -4  -5   1      568.00      563.30     28.53 o 
  -3  -5   1       60.00       51.88      8.93 o 
  -2  -5   1      197.91      188.33     14.98 o 
  -1  -5   1        5.39       13.60      5.98 o 
   0  -5   1      157.30      221.25     12.32 o 
   1  -5   1      122.34      197.32     15.17 o 
   2  -5   1        4.04        1.68      3.46 o 
   3  -5   1      749.89      696.85     34.43 o 
   4  -5   1      468.85      407.83     29.95 o 
   5  -5   1     1619.88     1540.89     63.83 o 
   6  -5   1      288.02      292.06     30.53 o 
   7  -5   1       65.67       69.43     11.40 o 
   8  -5   1       42.94       19.28      6.69 o 
  -7  -4   1      341.78      390.27     27.65 o 
  -6  -4   1       91.47       92.26     13.56 o 
  -5  -4   1      174.86      156.13     16.94 o 
  -4  -4   1      166.44      152.91     11.40 o 
  -3  -4   1       46.58       36.17      7.30 o 
  -2  -4   1      296.44      274.79     16.68 o 
  -1  -4   1       43.13       59.19      5.54 o 
   1  -4   1     1089.56     1207.87     31.56 o 
   2  -4   1     5003.13     5094.15     74.36 o 
   3  -4   1     1847.36     1868.79     53.61 o 
   4  -4   1     1596.67     1502.15     55.44 o 
   5  -4   1        0.89        7.13      7.04 o 
   6  -4   1       55.55       50.65      7.74 o 
   7  -4   1        6.25        5.63      4.93 o 
   8  -4   1      238.73      260.97     18.09 o 
   9  -4   1      144.80      131.92      8.77 o 
  -7  -3   1       18.48       11.46      6.77 o 
  -6  -3   1      151.96      133.23     16.14 o 
  -5  -3   1       10.44       10.90      5.61 o 
  -4  -3   1      457.34      435.71     25.32 o 
  -3  -3   1       14.04       10.24      4.97 o 
  -2  -3   1      146.59      145.96      7.34 o 
  -1  -3   1      170.20      203.04      8.50 o 
   0  -3   1     1498.79     1755.21     31.48 o 
   1  -3   1       42.21       49.78      6.03 o 
   2  -3   1     2548.05     2589.42     50.58 o 
   3  -3   1      110.04      127.97     13.87 o 
   4  -3   1     3347.24     3149.66     77.76 o 
   5  -3   1       80.35       88.85     15.00 o 
   6  -3   1     3860.49     3774.26     56.22 o 
   7  -3   1      189.48      174.50     17.89 o 
   8  -3   1      646.66      609.30     42.09 o 
  -8  -2   1       26.01       17.60      6.86 o 
  -7  -2   1      337.53      349.73     24.40 o 
  -6  -2   1       74.14       70.62     12.61 o 
  -5  -2   1     1327.02     1358.90     48.91 o 
  -4  -2   1       94.62      106.24     15.59 o 
  -3  -2   1     1433.16     1535.63     24.23 o 
  -2  -2   1      977.76      963.82     17.56 o 
  -1  -2   1       17.99       27.61      2.05 o 
   0  -2   1      461.68      529.46     13.05 o 
   1  -2   1      381.56      399.81     14.42 o 
   2  -2   1      130.30      105.87     10.50 o 
   3  -2   1     1480.39     1437.41     43.97 o 
   4  -2   1      884.94      878.55     39.74 o 
   5  -2   1      372.34      346.55     27.68 o 
   6  -2   1       33.06       29.40      7.01 o 
   7  -2   1       26.71       20.86      7.90 o 
   8  -2   1      339.14      347.82     31.43 o 
  -8  -1   1       52.73       50.41      8.04 o 
  -7  -1   1      655.62      659.14     33.85 o 
  -6  -1   1      169.66      131.03     15.90 o 
  -5  -1   1      281.62      270.83     31.08 o 
  -4  -1   1     4090.24     4238.91     84.13 o 
  -3  -1   1     1660.06     1675.09     34.83 o 
  -2  -1   1     4091.11     4051.07     34.15 o 
  -1  -1   1      785.04      757.47     10.42 o 
   0  -1   1        6.05       12.38      1.73 o 
   1  -1   1       84.06       85.71      6.98 o 
   2  -1   1      244.15      246.64     15.15 o 
   3  -1   1       54.10       69.93     10.30 o 
   4  -1   1        2.07        0.09      1.05 o 
   5  -1   1      146.31      149.90     17.99 o 
   6  -1   1       15.87       16.77      6.05 o 
   7  -1   1      650.55      603.30     47.32 o 
   8  -1   1       53.35       57.84      9.38 o 
  -8   0   1      848.63      864.82     32.52 o 
  -7   0   1      276.55      281.21     32.19 o 
  -6   0   1     3504.36     3444.97     80.26 o 
  -5   0   1      305.15      306.21     26.29 o 
  -4   0   1     4202.34     4490.59    173.26 o 
  -3   0   1      702.86      676.54     27.07 o 
  -2   0   1      354.17      340.36     11.41 o 
  -1   0   1       72.36      211.56      7.72 o 
   0   0   1        0.14       36.73      1.91 o 
   1   0   1      436.37      445.28     10.12 o 
   2   0   1     2894.13     2852.35     35.52 o 
   3   0   1       81.53       88.60     11.13 o 
   4   0   1     1968.84     1928.32     56.73 o 
   5   0   1      537.28      528.33     23.86 o 
   6   0   1      727.09      724.19     36.73 o 
   7   0   1      140.04      121.76     21.41 o 
   8   0   1      476.47      521.86     23.53 o 
  -8   1   1      238.60      245.99     25.74 o 
  -7   1   1      252.47      231.00     20.93 o 
  -6   1   1      276.58      257.56     14.80 o 
  -5   1   1     1529.59     1582.58     94.66 o 
  -4   1   1      214.22      255.37     20.82 o 
  -3   1   1     2163.55     2190.04     50.87 o 
  -2   1   1     7042.09     6318.97     67.94 o 
  -1   1   1      303.49      311.72     10.91 o 
   0   1   1       60.09       76.25      8.10 o 
   1   1   1      219.49      228.38      9.40 o 
   2   1   1      744.22      742.55     19.81 o 
   3   1   1     1145.65     1171.48     32.26 o 
   4   1   1        2.93        4.94      5.56 o 
   5   1   1       96.83      112.79     14.38 o 
   6   1   1       31.25       25.54     10.28 o 
   7   1   1       11.25        8.39      4.73 o 
   8   1   1       54.70       59.85      7.36 o 
  -9   2   1        5.19       -2.99      4.13 o 
  -8   2   1        0.88        3.87      5.62 o 
  -7   2   1      234.50      218.25     19.52 o 
  -6   2   1       10.88       14.23      4.33 o 
  -5   2   1      160.49      159.11     14.42 o 
  -4   2   1     1301.99     1289.38     47.47 o 
  -3   2   1      490.24      463.23     24.52 o 
  -2   2   1        1.99        6.45      3.68 o 
  -1   2   1       43.98       67.61      8.00 o 
   0   2   1     2176.66     2322.74     17.18 o 
   1   2   1     3309.11     3447.53     40.83 o 
   2   2   1      747.33      642.60     15.88 o 
   3   2   1      498.01      559.55     21.57 o 
   4   2   1     1089.54     1006.84     50.39 o 
   5   2   1      193.28      210.76     27.88 o 
   6   2   1       46.79       45.67     10.38 o 
   7   2   1      272.42      301.00     21.10 o 
  -9   3   1      173.64      176.71     10.65 o 
  -8   3   1      260.89      253.38     19.31 o 
  -7   3   1       25.39       19.74      7.31 o 
  -6   3   1       28.95       22.75      4.37 o 
  -5   3   1       29.02       33.77      7.24 o 
  -4   3   1      148.74      128.91     16.37 o 
  -3   3   1      161.16      163.90     15.78 o 
  -2   3   1      838.54      798.78     27.55 o 
  -1   3   1       65.36       75.23      8.55 o 
   0   3   1     2398.52     2477.27     93.39 o 
   1   3   1     2836.67     2897.55     42.19 o 
   2   3   1     2522.49     2545.36     42.03 o 
   3   3   1     1061.81     1143.39     31.80 o 
   4   3   1       69.98       85.41     15.30 o 
   5   3   1       26.25       41.12      8.93 o 
   6   3   1       51.93       49.41     10.80 o 
   7   3   1       52.81       60.10      9.01 o 
  -9   4   1      201.92      182.60     14.38 o 
  -8   4   1      153.66      151.31     15.36 o 
  -7   4   1      166.67      155.27     16.90 o 
  -6   4   1      124.12      116.90     11.34 o 
  -5   4   1       20.44       24.81      7.46 o 
  -4   4   1      299.71      285.79     24.71 o 
  -3   4   1      433.45      400.32     24.90 o 
  -2   4   1     1934.33     2021.14     46.49 o 
  -1   4   1     1740.96     1919.83     48.17 o 
   0   4   1     1303.59     1627.92     53.35 o 
   1   4   1       22.83       28.34      3.88 o 
   2   4   1        4.11        3.15      2.22 o 
   3   4   1     1687.46     1620.22     45.99 o 
   4   4   1       19.72       14.64      5.30 o 
   5   4   1     3463.31     3251.35     76.00 o 
   6   4   1       14.06       12.41      4.85 o 
   7   4   1      875.52      868.77     32.57 o 
  -8   5   1       30.68       31.00      7.40 o 
  -7   5   1      664.36      638.07     32.73 o 
  -6   5   1       28.04       20.44      7.93 o 
  -5   5   1      632.38      621.86     69.03 o 
  -4   5   1        1.38       -0.67      3.23 o 
  -3   5   1     1009.20      909.51     38.17 o 
  -2   5   1      347.47      370.34     16.01 o 
  -1   5   1     2797.99     3222.98     66.10 o 
   0   5   1      341.47      377.28     17.10 o 
   1   5   1     5877.90     6210.06     87.22 o 
   2   5   1       88.83      113.86     11.37 o 
   3   5   1     6110.36     5888.33     92.49 o 
   4   5   1       41.74       33.08      9.97 o 
   5   5   1      503.67      499.51     27.64 o 
   6   5   1        9.21       14.61      6.72 o 
  -8   6   1      223.46      221.01     17.29 o 
  -7   6   1      300.76      293.36     22.21 o 
  -6   6   1      110.54      128.62     15.06 o 
  -5   6   1      193.83      163.20     15.80 o 
  -4   6   1      136.93      148.11     14.56 o 
  -3   6   1        8.39       10.95      4.25 o 
  -2   6   1        2.73        9.05      5.91 o 
  -1   6   1       80.88      110.71     14.37 o 
   0   6   1      418.62      453.08     20.96 o 
   1   6   1      148.15      164.13     13.99 o 
   2   6   1       87.69       90.57     16.40 o 
   3   6   1      488.81      484.82     21.65 o 
   4   6   1       81.27       93.81     12.71 o 
   5   6   1      859.64      874.35     33.52 o 
   6   6   1      580.88      581.99     27.73 o 
  -8   7   1      180.95      172.20     14.44 o 
  -7   7   1      186.03      209.53     18.62 o 
  -6   7   1      901.26      899.94     39.42 o 
  -5   7   1       36.91       32.45      6.65 o 
  -4   7   1      350.89      363.85     21.70 o 
  -3   7   1       12.50        9.39      7.83 o 
  -2   7   1       54.61       46.01     12.10 o 
  -1   7   1       30.05       34.73      9.41 o 
   0   7   1       15.10       24.34      6.03 o 
   1   7   1      199.25      213.09     18.90 o 
   2   7   1       77.39       78.20      9.17 o 
   3   7   1       15.34        5.15      5.02 o 
   4   7   1     1047.15     1053.83     39.39 o 
   5   7   1      197.29      192.75     14.04 o 
  -8   8   1      263.44      278.51     25.70 o 
  -7   8   1       47.19       39.07     13.63 o 
  -6   8   1       54.88       68.36     11.71 o 
  -5   8   1        6.94       18.44      9.19 o 
  -4   8   1       28.78       22.17      6.02 o 
  -3   8   1       15.64        8.63      9.17 o 
  -2   8   1       76.16      103.35     16.21 o 
  -1   8   1        0.09        0.62      3.28 o 
   0   8   1      262.57      278.92     16.84 o 
   1   8   1      638.29      637.21     27.77 o 
   2   8   1      222.91      224.40     19.93 o 
   3   8   1      658.59      632.58     31.63 o 
   4   8   1      198.46      201.18     15.80 o 
  -8   9   1       70.76       75.45     13.20 o 
  -7   9   1       80.89       61.42     15.25 o 
  -6   9   1       96.57       86.54     12.33 o 
  -5   9   1      104.43       93.80     17.17 o 
  -4   9   1        2.18       -2.67      5.22 o 
  -3   9   1       61.37       65.09      8.25 o 
  -2   9   1       41.17       56.26      6.37 o 
  -1   9   1       15.24       21.76      5.88 o 
   0   9   1      202.33      183.41     25.47 o 
   1   9   1      100.62       76.59     15.90 o 
   2   9   1      399.01      346.50     34.00 o 
   3   9   1        6.94       18.20      8.77 o 
   4   9   1       62.22       61.91     10.05 o 
  -7  10   1       63.36       65.24     16.44 o 
  -6  10   1       19.50       30.06     11.29 o 
  -5  10   1       50.04       46.84      9.15 o 
  -4  10   1        2.16       -5.44     11.48 o 
  -3  10   1       86.92       90.81     11.73 o 
  -2  10   1        7.39       11.26      5.00 o 
  -1  10   1       65.63       67.92     14.19 o 
   0  10   1       66.72       72.03     15.47 o 
   1  10   1      348.28      351.14     25.19 o 
   2  10   1      131.26      121.58     20.04 o 
   3  10   1       79.81       63.91      8.02 o 
  -7  11   1       70.14       86.64     15.55 o 
  -6  11   1      304.16      320.98     35.43 o 
  -5  11   1       14.33       20.59     13.95 o 
  -4  11   1       12.49       11.70      5.65 o 
  -3  11   1      272.11      256.00     28.65 o 
  -2  11   1        1.88       -0.29      4.71 o 
  -1  11   1      656.37      673.93     24.85 o 
   0  11   1       72.20       72.50      8.96 o 
   1  11   1       38.02       33.95      5.52 o 
   2  11   1       35.09       42.57      6.29 o 
  -6  12   1       48.72       47.80     13.82 o 
  -5  12   1        1.92        5.52      7.97 o 
  -4  12   1       67.97       76.63     11.74 o 
  -3  12   1        2.36        9.87      5.92 o 
  -2  12   1       84.64       94.95     18.00 o 
  -1  12   1      333.91      374.06     20.57 o 
   0  12   1      366.98      385.91     18.72 o 
  -5  13   1      570.56      549.66     34.17 o 
  -4  13   1      535.30      597.91     52.56 o 
  -3  13   1      652.66      727.79     39.45 o 
  -2  13   1      809.55      889.54     43.23 o 
  -1  13   1      325.96      357.59     25.65 o 
   0 -13   2      749.64      758.42     27.16 o 
   1 -13   2      748.14      749.35     24.73 o 
   2 -13   2      502.27      552.69     25.30 o 
   3 -13   2        8.77       10.77      3.28 o 
   4 -13   2        5.87        5.64      3.67 o 
   5 -13   2       55.16       42.75      9.39 o 
  -1 -12   2      788.31      730.06     34.03 o 
   0 -12   2       51.45       46.38      8.44 o 
   1 -12   2       84.82       86.59     11.41 o 
   2 -12   2     1560.00     1607.87     73.73 o 
   3 -12   2       10.48        9.08      5.52 o 
   4 -12   2     3877.09     4079.19     68.95 o 
   5 -12   2       24.74       22.50      5.93 o 
   6 -12   2     1335.76     1424.39     36.30 o 
  -3 -11   2      770.00      707.70     27.56 o 
  -2 -11   2      112.54      101.78     14.30 o 
  -1 -11   2       65.97       65.02      8.00 o 
   0 -11   2      400.70      379.79     24.75 o 
   1 -11   2        1.31        9.07      6.83 o 
   2 -11   2     1112.96     1085.03     43.46 o 
   3 -11   2      117.95      130.39     15.99 o 
   4 -11   2       20.34       13.51      6.02 o 
   5 -11   2      165.27      167.92     21.66 o 
   6 -11   2      299.88      292.89     20.32 o 
   7 -11   2       55.32       54.14      6.62 o 
  -4 -10   2        3.65        1.69      2.29 o 
  -3 -10   2      803.79      799.30     57.00 o 
  -2 -10   2     1080.57      994.91     38.08 o 
  -1 -10   2     1130.86     1083.47     34.22 o 
   0 -10   2     1083.91      965.51     33.92 o 
   1 -10   2       30.23       20.58      6.05 o 
   2 -10   2       35.49       19.66     23.41 o 
   3 -10   2       20.91       22.81      7.52 o 
   4 -10   2        0.89       -4.75      4.75 o 
   5 -10   2      807.63      728.32     47.60 o 
   6 -10   2        0.27        5.02      4.39 o 
   7 -10   2      826.63      883.10     31.43 o 
  -4  -9   2      458.84      516.89     27.78 o 
  -3  -9   2      877.29      854.82     34.65 o 
  -2  -9   2       54.87       49.21      9.33 o 
  -1  -9   2     4866.68     4426.99     88.26 o 
   0  -9   2      241.23      221.41     19.87 o 
   1  -9   2     5499.00     5341.99    132.95 o 
   2  -9   2       15.57       17.80      5.80 o 
   3  -9   2      502.91      519.51     25.10 o 
   4  -9   2       71.07       65.45     13.75 o 
   5  -9   2       16.75       16.86      7.44 o 
   6  -9   2      228.32      228.79     26.70 o 
   7  -9   2      307.12      309.84     20.53 o 
   8  -9   2      114.46      118.03     13.77 o 
  -5  -8   2      254.40      278.39     22.40 o 
  -4  -8   2       53.00       49.96      9.45 o 
  -3  -8   2      699.59      655.89     32.51 o 
  -2  -8   2      189.69      194.52     18.24 o 
  -1  -8   2        4.14        4.06     10.51 o 
   0  -8   2      164.25      194.28     14.09 o 
   1  -8   2     2881.64     3084.58     91.06 o 
   2  -8   2     1601.13     1872.65     64.24 o 
   3  -8   2     4135.28     4257.15     71.63 o 
   4  -8   2     1439.28     1353.33     41.77 o 
   5  -8   2     1595.69     1493.48     67.62 o 
   6  -8   2      131.66       93.86     17.45 o 
   7  -8   2      198.16      212.29     28.97 o 
   8  -8   2        8.51        2.98      2.64 o 
  -6  -7   2      134.60      128.57     13.83 o 
  -5  -7   2       94.56      101.17     16.88 o 
  -4  -7   2       12.17       16.00      5.85 o 
  -3  -7   2      141.73      146.00     15.49 o 
  -2  -7   2      836.09      828.87     29.15 o 
  -1  -7   2      824.97      844.96     48.07 o 
   0  -7   2     4780.50     4870.56    107.90 o 
   1  -7   2      618.62      668.44     34.34 o 
   2  -7   2     3118.68     3201.51     77.20 o 
   3  -7   2       86.93       71.53     13.00 o 
   4  -7   2       54.86       42.58     10.18 o 
   5  -7   2      318.71      290.47     20.52 o 
   6  -7   2       21.13       19.28      8.16 o 
   7  -7   2      181.49      172.91     23.96 o 
   8  -7   2        0.47        8.19      5.93 o 
  -6  -6   2        0.02       -0.49      6.96 o 
  -5  -6   2       56.35       62.65     15.04 o 
  -4  -6   2      463.76      455.66     52.18 o 
  -3  -6   2       23.26       20.08      5.63 o 
  -2  -6   2     2390.37     2254.80     77.27 o 
  -1  -6   2       27.41       20.39      7.55 o 
   0  -6   2      186.95      154.21     11.16 o 
   1  -6   2      130.30      175.20     15.75 o 
   2  -6   2     2618.85     3062.18     68.63 o 
   3  -6   2       55.48       50.66      7.68 o 
   4  -6   2     1742.43     1621.47     62.60 o 
   5  -6   2       32.30       30.50     10.28 o 
   6  -6   2      732.24      649.07     45.91 o 
   7  -6   2      320.30      313.52     26.22 o 
   8  -6   2      264.03      269.95     17.15 o 
  -7  -5   2       57.53       40.39      8.01 o 
  -6  -5   2      173.86      206.64     23.20 o 
  -5  -5   2      217.31      188.15     18.72 o 
  -4  -5   2     1704.50     1553.99     35.71 o 
  -3  -5   2      136.67      146.63     14.48 o 
  -2  -5   2      348.85      332.31     28.28 o 
  -1  -5   2       11.61       12.39      3.72 o 
   0  -5   2      746.73      927.69     50.10 o 
   1  -5   2       52.49       53.18      7.91 o 
   2  -5   2       89.45       71.27      7.14 o 
   3  -5   2      619.96      528.71     30.37 o 
   4  -5   2       28.89       25.40      9.24 o 
   5  -5   2      463.58      448.02     24.75 o 
   6  -5   2       15.08       19.23      8.65 o 
   7  -5   2        7.13       -5.76      5.76 o 
   8  -5   2      267.78      282.08     17.66 o 
  -7  -4   2       47.07       47.92     10.28 o 
  -6  -4   2      656.02      676.75     33.65 o 
  -5  -4   2      174.07      160.31     17.25 o 
  -4  -4   2       37.40       26.62      5.66 o 
  -3  -4   2     1035.05      956.98     35.13 o 
  -2  -4   2      816.08      774.25     28.10 o 
  -1  -4   2     5178.78     5684.50    325.84 o 
   0  -4   2      498.26      560.52     19.97 o 
   1  -4   2     6178.93     6665.01     50.80 o 
   2  -4   2      529.85      547.97     25.24 o 
   3  -4   2      570.93      581.73     30.85 o 
   4  -4   2        1.74        3.15      4.86 o 
   5  -4   2       23.92       18.81     10.18 o 
   6  -4   2      100.38      104.87     13.76 o 
   7  -4   2      201.59      195.99     18.16 o 
   8  -4   2        1.56       -8.42      8.42 o 
  -8  -3   2      691.49      672.83     25.93 o 
  -7  -3   2       67.70       64.08      9.97 o 
  -6  -3   2       56.97       60.34     20.24 o 
  -5  -3   2       39.21       24.46      7.53 o 
  -4  -3   2      254.72      246.73     23.01 o 
  -3  -3   2     1492.57     1415.29     60.87 o 
  -2  -3   2      189.87      190.94     10.53 o 
  -1  -3   2     1882.24     1990.10     22.61 o 
   0  -3   2      252.79      287.85     11.46 o 
   1  -3   2     2385.21     2487.19     40.41 o 
   2  -3   2       12.72       18.67      5.51 o 
   3  -3   2     2131.09     2026.34     55.30 o 
   4  -3   2       22.23       27.62      9.00 o 
   5  -3   2     1092.04     1051.42     51.05 o 
   6  -3   2       79.88       62.55     10.20 o 
   7  -3   2      233.68      219.30     19.16 o 
   8  -3   2        5.54       12.86      9.07 o 
  -8  -2   2      771.57      808.37     36.56 o 
  -7  -2   2       33.41       31.16      7.57 o 
  -6  -2   2     1968.74     1939.18     60.94 o 
  -5  -2   2     1022.69      962.66     32.65 o 
  -4  -2   2      952.58      909.96     35.36 o 
  -3  -2   2     1590.65     1635.62     33.90 o 
  -2  -2   2      237.08      222.62      6.44 o 
  -1  -2   2     2451.73     2573.86     22.80 o 
   0  -2   2     2085.21     2426.48     51.42 o 
   1  -2   2     2823.25     2880.64     42.24 o 
   2  -2   2     4096.87     4001.49     64.32 o 
   3  -2   2      294.25      319.70     21.85 o 
   4  -2   2      440.55      404.85     27.92 o 
   5  -2   2      141.12      126.78     18.00 o 
   6  -2   2        8.89        1.81      4.52 o 
   7  -2   2      457.96      454.20     27.69 o 
   8  -2   2        0.98        6.18      4.85 o 
  -8  -1   2        0.03       -1.24      1.82 o 
  -7  -1   2      430.86      428.91     27.62 o 
  -6  -1   2     1948.02     1977.04     60.08 o 
  -5  -1   2      767.72      780.51     51.66 o 
  -4  -1   2     8387.49     8730.40    118.71 o 
  -3  -1   2       15.97       12.20      2.95 o 
  -2  -1   2      825.56      773.46     16.86 o 
  -1  -1   2      537.03      542.83     12.82 o 
   0  -1   2     3324.35     3286.17     78.68 o 
   1  -1   2        4.00       11.51      3.90 o 
   2  -1   2     1511.68     1452.37     39.71 o 
   3  -1   2      918.30      884.88     36.22 o 
   4  -1   2      862.74      875.65     40.50 o 
   5  -1   2      100.03       98.83     15.53 o 
   6  -1   2      103.90       95.22     13.49 o 
   7  -1   2       47.06       37.57     13.94 o 
   8  -1   2       85.57       77.13      9.80 o 
  -8   0   2      327.05      352.37     20.91 o 
  -7   0   2      110.97      108.42     13.74 o 
  -6   0   2      702.89      704.09     28.87 o 
  -5   0   2      264.14      283.40     19.86 o 
  -4   0   2     6065.84     6889.13    310.30 o 
  -3   0   2      367.65      366.76     15.57 o 
  -1   0   2      543.37      547.32     14.72 o 
   1   0   2      990.47     1026.58     16.06 o 
   2   0   2     2076.02     1958.62     30.59 o 
   3   0   2      449.40      461.86     26.81 o 
   4   0   2     1466.78     1438.83     52.33 o 
   5   0   2      632.96      680.59     29.82 o 
   6   0   2      381.83      414.88     39.81 o 
   7   0   2       56.88       66.49     11.06 o 
   8   0   2      176.30      199.91     13.56 o 
  -9   1   2       54.58       56.96      8.63 o 
  -8   1   2       73.58       78.00     15.25 o 
  -7   1   2        0.77       -0.21      3.55 o 
  -6   1   2     1895.84     1889.06     38.80 o 
  -5   1   2        2.76        9.88      4.75 o 
  -4   1   2     9684.71     9763.87     96.41 o 
  -3   1   2      143.35      148.10     10.87 o 
  -2   1   2      290.04      267.01     11.64 o 
  -1   1   2     2752.98     2529.36     68.19 o 
   0   1   2     5149.86     5118.35     28.04 o 
   1   1   2    12183.28    11849.25     66.17 o 
   2   1   2     1596.92     1623.26     64.13 o 
   3   1   2     2782.83     2839.35     47.86 o 
   4   1   2      245.90      240.98     22.09 o 
   5   1   2      194.02      222.52     27.66 o 
   6   1   2      197.75      172.92     27.36 o 
   7   1   2       10.97        5.79      5.68 o 
   8   1   2      168.22      149.21     15.26 o 
  -9   2   2        3.29       13.17      4.94 o 
  -8   2   2      166.45      172.23     16.08 o 
  -7   2   2      190.42      192.43     18.56 o 
  -6   2   2      986.13     1024.98     28.77 o 
  -5   2   2      942.29      921.60     31.41 o 
  -4   2   2      220.30      231.12     30.64 o 
  -3   2   2       16.81       12.20      5.23 o 
  -2   2   2      460.50      514.76     33.73 o 
  -1   2   2     4952.31     5380.38     57.90 o 
   0   2   2        0.71        3.53      1.58 o 
   1   2   2     1493.81     1573.08     34.17 o 
   2   2   2     1400.64     1482.12     36.60 o 
   3   2   2      301.56      242.10     15.00 o 
   4   2   2       71.51       71.94     13.34 o 
   5   2   2        3.17        8.04      4.92 o 
   6   2   2        6.05       -0.97     12.92 o 
   7   2   2       37.19       34.28      8.27 o 
  -9   3   2       41.71       43.16      9.31 o 
  -8   3   2      131.81      124.45     14.63 o 
  -7   3   2      556.98      540.85     30.69 o 
  -6   3   2      123.03      117.99     10.03 o 
  -5   3   2        6.51       11.52      5.23 o 
  -4   3   2       67.83       92.89     13.59 o 
  -3   3   2     2443.50     2198.04     45.10 o 
  -2   3   2        4.05       12.65      4.41 o 
  -1   3   2     3277.01     3404.34     35.45 o 
   0   3   2     1007.15     1086.74     33.75 o 
   1   3   2     1839.15     1796.13     34.79 o 
   2   3   2      670.96      745.18     24.27 o 
   3   3   2       28.87       45.54     21.13 o 
   4   3   2     1015.28     1025.47     38.92 o 
   5   3   2      346.72      341.62     19.20 o 
   6   3   2       48.87       48.28      9.28 o 
   7   3   2        8.98        8.79      5.91 o 
  -8   4   2      102.70      102.64     17.99 o 
  -7   4   2        9.91       17.92      6.44 o 
  -6   4   2       63.30       74.48     12.21 o 
  -5   4   2     1003.78     1073.62     61.41 o 
  -4   4   2     1980.43     2166.38     84.52 o 
  -3   4   2     3235.07     2998.28     58.48 o 
  -2   4   2     6740.79     6814.55    122.54 o 
  -1   4   2     3011.77     3407.05     63.85 o 
   0   4   2       55.75       63.97      4.60 o 
   1   4   2       93.87       73.45      8.44 o 
   2   4   2      339.02      311.85     17.01 o 
   3   4   2      582.39      556.06     37.78 o 
   4   4   2       15.94       25.29      4.48 o 
   5   4   2        1.59        9.85      5.36 o 
   6   4   2      185.54      175.99     12.38 o 
  -9   5   2       32.18       21.49      5.79 o 
  -8   5   2      210.12      223.77     17.45 o 
  -7   5   2      670.90      641.00     32.49 o 
  -6   5   2      296.27      319.03     15.73 o 
  -5   5   2     1462.37     1405.99    157.66 o 
  -4   5   2      806.15      778.06     48.64 o 
  -3   5   2      466.01      475.79     21.33 o 
  -2   5   2     1237.72     1294.63     57.44 o 
  -1   5   2      261.94      301.76     21.82 o 
   0   5   2     3961.90     4282.98     59.25 o 
   1   5   2      139.85      196.35     14.38 o 
   2   5   2     1185.09     1256.00     55.38 o 
   3   5   2        8.07        1.18      4.33 o 
   4   5   2        0.27       -2.31     13.26 o 
   5   5   2       41.01       50.96      7.93 o 
   6   5   2      111.40      126.23     10.33 o 
  -9   6   2      583.22      560.08     27.75 o 
  -8   6   2     1026.67      965.46     51.71 o 
  -7   6   2      391.90      394.68     27.18 o 
  -6   6   2     1262.27     1365.77     47.15 o 
  -5   6   2        0.69        9.55      4.13 o 
  -4   6   2       42.03       34.86      9.07 o 
  -3   6   2        2.05        6.91      3.05 o 
  -2   6   2     1107.04     1083.19     45.63 o 
  -1   6   2     1209.94     1330.38     50.70 o 
   0   6   2      523.77      587.30     24.75 o 
   1   6   2      552.08      561.02     25.64 o 
   2   6   2      246.76      242.64     26.79 o 
   3   6   2      119.17      139.03     15.69 o 
   4   6   2      776.78      782.45     36.03 o 
   5   6   2      147.75      148.16     13.62 o 
  -9   7   2      646.87      617.72     26.70 o 
  -8   7   2      222.72      236.97     24.77 o 
  -7   7   2     1941.27     2200.90     94.24 o 
  -6   7   2      154.88      164.61     27.92 o 
  -5   7   2      412.69      402.59     21.62 o 
  -4   7   2      658.74      642.97     50.03 o 
  -3   7   2      440.65      464.13     33.59 o 
  -2   7   2      259.70      263.31     24.86 o 
  -1   7   2        9.31        8.34      7.76 o 
   0   7   2       45.23       49.95      8.29 o 
   1   7   2      340.49      355.64     17.99 o 
   2   7   2       70.90       72.92      9.10 o 
   3   7   2      234.63      217.79     19.62 o 
   4   7   2       29.32       34.79      8.52 o 
   5   7   2       51.02       58.05      7.54 o 
  -8   8   2      264.68      265.82     26.05 o 
  -7   8   2     2411.66     2498.63    100.47 o 
  -6   8   2      452.93      486.01     48.59 o 
  -5   8   2     7786.94     7124.17    178.12 o 
  -4   8   2       35.35       38.57      8.73 o 
  -3   8   2     4786.65     4948.72     86.02 o 
  -2   8   2       51.34       57.79     13.10 o 
  -1   8   2      862.42      916.99     35.43 o 
   0   8   2      672.76      681.30     25.94 o 
   1   8   2        9.85        7.96     10.85 o 
   2   8   2      235.19      217.45     38.11 o 
   3   8   2       36.19       29.36      8.33 o 
   4   8   2       14.63       11.34      6.26 o 
  -8   9   2      189.28      171.10     13.33 o 
  -7   9   2      568.55      620.12     49.87 o 
  -6   9   2       88.63      107.42     22.31 o 
  -5   9   2       36.91       16.33     13.64 o 
  -4   9   2        2.62        4.07      7.39 o 
  -3   9   2     1647.23     1589.56     61.36 o 
  -2   9   2     1419.61     1490.15     46.89 o 
  -1   9   2     3939.59     4027.50     89.47 o 
   0   9   2      166.64      173.58     25.54 o 
   1   9   2     1963.02     1737.77     77.22 o 
   2   9   2      164.37      129.90     21.75 o 
   3   9   2      204.73      192.50     22.25 o 
   4   9   2       26.37       27.80      6.59 o 
  -8  10   2      222.15      224.50     17.74 o 
  -7  10   2      162.16      173.71     24.94 o 
  -6  10   2        2.09        4.58      5.77 o 
  -5  10   2      588.77      508.84     50.73 o 
  -4  10   2     1844.09     1818.74     78.74 o 
  -3  10   2      803.10      828.02     52.51 o 
  -2  10   2      850.34      971.89     94.97 o 
  -1  10   2      201.28      227.71     19.33 o 
   0  10   2        6.78        3.78      7.34 o 
   1  10   2        7.83        4.64      4.55 o 
   2  10   2       23.05       24.74      5.93 o 
   3  10   2      143.88      125.65     17.47 o 
  -7  11   2        9.98       15.86      7.83 o 
  -6  11   2     1203.61     1152.80     66.80 o 
  -5  11   2        2.87       -4.61      5.81 o 
  -4  11   2     1066.68     1062.51     44.66 o 
  -3  11   2       12.20        9.84     11.31 o 
  -2  11   2        0.76       -6.09      6.09 o 
  -1  11   2       53.39       58.73      9.17 o 
   0  11   2      430.73      453.89     23.63 o 
   1  11   2        0.66        4.33      5.23 o 
   2  11   2      342.15      360.64     24.99 o 
  -6  12   2      445.25      445.30     35.34 o 
  -5  12   2        0.79       21.09      9.16 o 
  -4  12   2       37.37       44.75     10.80 o 
  -3  12   2      437.88      457.84     24.43 o 
  -2  12   2     1164.22     1223.76     49.77 o 
  -1  12   2      241.51      266.53     16.48 o 
   0  12   2      691.52      785.16     39.94 o 
  -5  13   2      488.72      427.73     28.76 o 
  -4  13   2      160.95      156.50     29.88 o 
  -3  13   2      700.20      767.90     39.24 o 
  -2  13   2        8.35        9.34      5.98 o 
  -1  13   2      194.33      208.82     18.68 o 
   0 -13   3       21.99       18.14      5.02 o 
   1 -13   3      463.24      501.02     20.35 o 
   2 -13   3      203.82      229.97     14.80 o 
   3 -13   3      463.90      546.09     30.11 o 
   4 -13   3      156.56      170.02     12.94 o 
   5 -13   3       31.43       34.04      5.40 o 
  -2 -12   3       74.24       66.80      8.14 o 
  -1 -12   3       70.65       63.76     11.54 o 
   0 -12   3        1.94        5.15      4.30 o 
   1 -12   3        2.35        4.37      4.10 o 
   2 -12   3        0.43        1.40      8.94 o 
   3 -12   3      200.55      213.04     17.46 o 
   4 -12   3        4.64        6.74      4.39 o 
   5 -12   3      892.23      944.60     45.53 o 
   6 -12   3       18.17       25.51      4.72 o 
  -3 -11   3       37.51       34.27      7.04 o 
  -2 -11   3       17.24       16.09      5.51 o 
  -1 -11   3       35.70       34.47      7.74 o 
   0 -11   3       12.47        8.46      8.97 o 
   1 -11   3       51.36       51.87     10.26 o 
   2 -11   3       96.68      114.96     15.15 o 
   3 -11   3      344.63      383.92     26.13 o 
   4 -11   3      141.38      156.65     15.99 o 
   5 -11   3      334.81      327.65     30.67 o 
   6 -11   3       21.67       15.96     12.57 o 
   7 -11   3        2.24       -4.69      4.69 o 
  -4 -10   3      310.08      287.67     18.45 o 
  -3 -10   3      191.21      171.97     19.61 o 
  -2 -10   3      271.30      276.86     19.45 o 
  -1 -10   3       98.94       84.49     10.33 o 
   0 -10   3      407.55      371.31     21.31 o 
   1 -10   3      131.27      133.74     16.72 o 
   2 -10   3      215.41      236.78     21.01 o 
   3 -10   3       89.02       74.47     20.35 o 
   4 -10   3       28.13       32.24      8.45 o 
   5 -10   3       20.25       19.47      7.92 o 
   6 -10   3      662.49      669.72     40.39 o 
   7 -10   3       13.33        7.83      5.58 o 
  -4  -9   3       25.82       32.75     10.74 o 
  -3  -9   3       37.19       39.84      8.03 o 
  -2  -9   3      361.55      326.27     23.37 o 
  -1  -9   3        7.75        5.09      5.19 o 
   0  -9   3      578.09      543.36     30.50 o 
   1  -9   3        7.10        5.93      3.59 o 
   2  -9   3      584.86      627.45     26.96 o 
   3  -9   3      218.89      213.93     19.58 o 
   4  -9   3     1956.09     1752.33     71.68 o 
   5  -9   3      417.15      388.63     35.02 o 
   6  -9   3     1707.75     1569.88     68.52 o 
   7  -9   3        7.23       11.27      5.57 o 
   8  -9   3       62.31       63.20      9.55 o 
  -5  -8   3        7.03        7.55      6.78 o 
  -4  -8   3     1034.63     1047.12     86.04 o 
  -3  -8   3        1.82        3.47      6.40 o 
  -2  -8   3      563.21      520.11     30.05 o 
  -1  -8   3       88.79       98.72      9.11 o 
   0  -8   3        8.38       -1.97      5.13 o 
   1  -8   3      282.75      297.81     27.68 o 
   2  -8   3      575.98      697.66     38.03 o 
   3  -8   3      586.89      608.78     23.91 o 
   4  -8   3      478.05      445.23     24.10 o 
   5  -8   3        9.96       16.47      7.70 o 
   6  -8   3      118.86      116.30     19.64 o 
   7  -8   3      369.77      354.28     31.97 o 
   8  -8   3      126.34      127.45     15.34 o 
  -6  -7   3       13.09        9.64      5.26 o 
  -5  -7   3      129.22      122.95     18.21 o 
  -4  -7   3      167.97      155.12     14.83 o 
  -3  -7   3      399.99      379.53     24.73 o 
  -2  -7   3     1050.11     1092.29     33.58 o 
  -1  -7   3        3.47       15.49     10.26 o 
   0  -7   3        7.49        9.35      5.66 o 
   1  -7   3      157.03      220.52     19.38 o 
   2  -7   3       48.81       50.74      9.69 o 
   3  -7   3       39.23       36.10      8.86 o 
   4  -7   3       90.97       84.79      8.50 o 
   5  -7   3      650.63      601.42     42.83 o 
   6  -7   3       48.72       38.25     11.50 o 
   7  -7   3      589.39      553.67     41.04 o 
   8  -7   3      278.33      278.96     24.17 o 
  -6  -6   3       33.21       30.48     10.39 o 
  -5  -6   3      162.09      162.23     23.83 o 
  -4  -6   3        0.81        5.08      5.19 o 
  -3  -6   3       10.25       12.38      4.58 o 
  -2  -6   3      329.41      306.64     29.11 o 
  -1  -6   3       49.62       70.80     14.63 o 
   0  -6   3      211.65      256.19     23.01 o 
   1  -6   3       13.63       -0.88      2.05 o 
   2  -6   3        2.15        4.45      2.45 o 
   3  -6   3      626.88      699.59     37.15 o 
   4  -6   3      178.80      155.83     19.45 o 
   5  -6   3      421.15      410.74     24.38 o 
   6  -6   3      416.32      384.03     35.54 o 
   7  -6   3       77.17       61.53     14.16 o 
   8  -6   3       35.35       29.17     10.25 o 
  -7  -5   3        2.23       -1.65      4.08 o 
  -6  -5   3      271.65      284.97     28.49 o 
  -5  -5   3       73.83       63.79     11.74 o 
  -4  -5   3      766.89      708.23     27.81 o 
  -3  -5   3      725.16      706.91     44.47 o 
  -2  -5   3     1549.92     1472.28     58.72 o 
  -1  -5   3     2487.52     2760.99     74.02 o 
   0  -5   3      702.61      839.61     19.94 o 
   1  -5   3      275.12      351.30     13.09 o 
   2  -5   3       40.49       39.43      7.55 o 
   3  -5   3      292.88      355.63     25.79 o 
   4  -5   3     1083.32      993.15     47.77 o 
   5  -5   3     1241.05     1270.78     41.87 o 
   6  -5   3      460.87      419.98     37.70 o 
   7  -5   3       52.91       37.84     13.07 o 
   8  -5   3       32.54       24.70      7.81 o 
  -7  -4   3      110.87      117.77     16.25 o 
  -6  -4   3       99.76      101.04     13.86 o 
  -5  -4   3       96.49       85.93     12.22 o 
  -4  -4   3       10.02        8.88      3.31 o 
  -3  -4   3        0.37        4.31      4.79 o 
  -2  -4   3     2426.63     2394.69     69.89 o 
  -1  -4   3      746.19      854.93     72.58 o 
   1  -4   3      450.21      538.69     20.84 o 
   2  -4   3     9816.13     9999.27    110.78 o 
   3  -4   3        0.70        3.29      4.24 o 
   4  -4   3     2695.20     2557.05     74.95 o 
   5  -4   3     1077.44     1047.90     37.96 o 
   6  -4   3       49.77       48.40     10.22 o 
   7  -4   3     1712.19     1669.43    139.28 o 
   8  -4   3       80.52       72.88     14.45 o 
  -8  -3   3       74.99       72.55      9.30 o 
  -7  -3   3       33.95       22.49      5.96 o 
  -6  -3   3       14.38        4.15      4.03 o 
  -5  -3   3       32.37       41.33      7.86 o 
  -4  -3   3      556.61      504.54     27.40 o 
  -3  -3   3      236.64      237.70     17.33 o 
  -2  -3   3      442.27      470.83     16.25 o 
  -1  -3   3      582.82      572.40     16.22 o 
   0  -3   3     1117.29     1305.75     15.44 o 
   1  -3   3       21.84       23.59      4.83 o 
   2  -3   3      118.73      135.73     12.95 o 
   3  -3   3     1151.73     1071.40     42.04 o 
   4  -3   3     2676.09     2493.70     72.93 o 
   5  -3   3     1626.28     1625.93     64.64 o 
   6  -3   3      605.78      591.98     31.35 o 
   7  -3   3      516.72      514.74     27.75 o 
   8  -3   3       45.17       46.73     11.09 o 
  -8  -2   3       68.08       54.47     11.45 o 
  -7  -2   3       17.34       14.76      5.56 o 
  -6  -2   3       15.04       28.51      8.64 o 
  -5  -2   3      559.23      509.32     24.01 o 
  -4  -2   3      174.17      166.73     15.98 o 
  -3  -2   3      891.58      919.40     27.73 o 
  -2  -2   3        3.18       12.13      2.73 o 
  -1  -2   3     1068.59     1152.89     22.03 o 
   0  -2   3      980.56     1078.50     19.50 o 
   1  -2   3     2526.76     2495.54     44.28 o 
   2  -2   3     2911.01     2721.24     57.18 o 
   3  -2   3     1953.97     1710.62     53.03 o 
   4  -2   3       98.28       86.56     14.33 o 
   5  -2   3      955.68      898.17     35.09 o 
   6  -2   3        1.12        3.17      6.43 o 
   7  -2   3       75.70       84.29     18.15 o 
   8  -2   3       37.37       43.44      7.32 o 
  -8  -1   3       33.22       34.01      6.22 o 
  -7  -1   3      138.81      135.71     15.85 o 
  -6  -1   3      440.85      472.77     29.03 o 
  -5  -1   3      116.40       80.41     18.77 o 
  -4  -1   3       37.87       44.66      8.13 o 
  -3  -1   3     3881.75     3670.77     47.97 o 
  -2  -1   3        9.83       15.12      3.19 o 
  -1  -1   3     5690.73     5762.91     46.56 o 
   0  -1   3       48.40       56.18      2.97 o 
   1  -1   3     2164.84     2017.85     41.39 o 
   2  -1   3      126.04      127.37     13.46 o 
   3  -1   3      480.99      456.03     28.02 o 
   4  -1   3       61.36       61.21     11.90 o 
   5  -1   3      596.00      561.18     27.98 o 
   6  -1   3       46.99       40.32     10.36 o 
   7  -1   3      640.16      628.29     47.75 o 
   8  -1   3      192.75      201.23     13.09 o 
  -8   0   3      325.42      311.78     19.61 o 
  -7   0   3       35.65       27.38      8.52 o 
  -6   0   3      180.34      185.39     15.19 o 
  -5   0   3       80.40       76.70     13.95 o 
  -4   0   3       54.48       66.40     10.41 o 
  -3   0   3      217.06      201.19     10.42 o 
  -2   0   3      335.72      338.54     11.20 o 
  -1   0   3      774.63      820.67     10.78 o 
   0   0   3      355.34      380.98     10.73 o 
   1   0   3     3297.68     3376.81     55.93 o 
   2   0   3      126.08      119.75     13.52 o 
   3   0   3     4386.73     4411.05     89.28 o 
   4   0   3      309.73      269.51     24.46 o 
   5   0   3     1048.93     1063.05     31.84 o 
   6   0   3      923.73      953.18     61.17 o 
   7   0   3       62.73       62.27     10.69 o 
   8   0   3       33.76       35.12      8.95 o 
  -9   1   3      400.76      357.11     20.54 o 
  -8   1   3      575.97      633.33     38.37 o 
  -7   1   3      968.51      886.52     39.06 o 
  -6   1   3      208.77      232.13     14.15 o 
  -5   1   3      384.97      397.55     25.04 o 
  -4   1   3        1.53        0.03      3.53 o 
  -3   1   3       59.83       54.13      8.37 o 
  -2   1   3     2234.59     2124.78     97.82 o 
  -1   1   3      917.00      930.94     20.85 o 
   0   1   3     1990.01     2169.57     22.54 o 
   1   1   3     1047.30     1120.84     27.41 o 
   2   1   3     1044.44     1064.21     30.00 o 
   3   1   3      362.16      356.68     26.12 o 
   4   1   3     1538.19     1472.75     55.95 o 
   5   1   3      548.64      546.94     28.99 o 
   6   1   3        0.72       13.68      6.13 o 
   7   1   3      270.50      294.97     21.87 o 
   8   1   3      367.45      398.58     21.51 o 
  -9   2   3        0.69        3.45      3.91 o 
  -8   2   3        1.58       -1.69      5.39 o 
  -7   2   3      331.07      315.96     23.78 o 
  -6   2   3      596.19      623.68     22.62 o 
  -5   2   3     1129.17     1281.47     46.20 o 
  -4   2   3      473.03      485.99     26.77 o 
  -3   2   3        0.41        5.24      4.26 o 
  -2   2   3      801.21      869.50     21.13 o 
  -1   2   3        0.26        8.05      2.72 o 
   0   2   3       12.99       33.47      3.04 o 
   1   2   3     2018.09     2126.98     22.42 o 
   2   2   3      289.44      250.43     13.72 o 
   3   2   3      416.67      409.99     19.94 o 
   4   2   3      352.32      375.73     29.02 o 
   5   2   3       10.58        7.74      5.45 o 
   6   2   3      453.46      500.50     28.64 o 
   7   2   3      285.78      312.89     17.61 o 
  -9   3   3        8.25        9.17      3.99 o 
  -8   3   3      234.68      232.89     17.71 o 
  -7   3   3      443.05      423.09     27.15 o 
  -6   3   3      400.88      438.34     27.39 o 
  -5   3   3     3156.55     3555.51     76.24 o 
  -4   3   3      326.94      324.61     15.91 o 
  -3   3   3     1672.23     1614.40     36.57 o 
  -2   3   3      389.77      376.06     15.09 o 
  -1   3   3      342.89      384.12     13.16 o 
   0   3   3     1163.26     1333.76     18.28 o 
   1   3   3      208.68      238.84     13.53 o 
   2   3   3        2.46        4.37      3.08 o 
   3   3   3      526.11      496.13     22.86 o 
   4   3   3       26.87       25.66      5.79 o 
   5   3   3     1373.08     1395.07     38.64 o 
   6   3   3      201.89      195.60     17.62 o 
   7   3   3      229.87      245.87     21.62 o 
  -8   4   3       50.89       62.86     14.84 o 
  -7   4   3        4.95        4.14     17.58 o 
  -6   4   3      562.79      610.44     30.85 o 
  -5   4   3     2059.79     2062.56    357.81 o 
  -4   4   3     3378.48     3125.26     67.26 o 
  -3   4   3    11908.70    10890.23    243.21 o 
  -2   4   3     5028.78     5297.48     83.14 o 
  -1   4   3    12941.68    14555.46    393.60 o 
   0   4   3     3711.30     4271.69     54.68 o 
   1   4   3      112.73      136.62     11.33 o 
   2   4   3     3048.82     3162.44     55.05 o 
   3   4   3     1985.61     1943.41     70.28 o 
   4   4   3     1112.98     1114.59     29.96 o 
   5   4   3      199.71      188.06     18.27 o 
   6   4   3      216.39      228.19     13.32 o 
  -9   5   3       55.56       44.16      9.05 o 
  -8   5   3       31.89       22.74     11.64 o 
  -7   5   3       40.23       52.60     13.83 o 
  -6   5   3       17.54       12.71      6.47 o 
  -5   5   3      213.83      207.66     27.95 o 
  -4   5   3      209.91      205.13     16.42 o 
  -3   5   3       28.33       34.57      5.97 o 
  -2   5   3       30.27       33.29      8.70 o 
  -1   5   3     9710.01    10606.62    134.61 o 
   0   5   3      104.77      118.07     10.68 o 
   1   5   3    17989.64    17859.54    160.28 o 
   2   5   3       14.73       14.56      6.29 o 
   3   5   3     3078.80     3065.60     51.52 o 
   4   5   3      355.46      354.77     24.47 o 
   5   5   3      132.13      139.58     11.73 o 
   6   5   3      940.01      965.76     36.57 o 
  -9   6   3        0.23        3.25      4.15 o 
  -8   6   3        2.32       17.23     11.70 o 
  -7   6   3        0.10      -12.73     12.73 o 
  -6   6   3       21.84        5.17      8.05 o 
  -5   6   3       77.52       75.41     10.21 o 
  -4   6   3      306.10      293.31     19.90 o 
  -3   6   3     3102.76     3253.64    176.54 o 
  -2   6   3     1755.63     1815.38     60.33 o 
  -1   6   3     5460.11     5834.79    110.81 o 
   0   6   3     1614.59     1723.37     43.54 o 
   1   6   3      277.66      282.28     14.53 o 
   2   6   3       86.09       93.76     16.69 o 
   3   6   3      117.81      127.43     21.09 o 
   4   6   3      650.54      702.13     32.92 o 
   5   6   3       64.13       85.35     14.54 o 
  -9   7   3       47.31       41.14      7.31 o 
  -8   7   3        8.06       20.82      9.58 o 
  -7   7   3       51.49       41.27     16.93 o 
  -6   7   3        4.10       -0.17      2.48 o 
  -5   7   3      379.09      350.34     17.56 o 
  -4   7   3       42.02       48.01      7.54 o 
  -3   7   3      100.45      104.10     16.11 o 
  -2   7   3      292.41      301.14     27.24 o 
  -1   7   3      199.57      213.23     16.49 o 
   0   7   3      178.48      196.17     16.46 o 
   1   7   3      308.91      332.38     22.51 o 
   2   7   3     3676.06     3646.35     79.91 o 
   3   7   3      126.84      130.97     15.52 o 
   4   7   3     1340.69     1421.40     42.16 o 
   5   7   3        3.01        4.15      4.09 o 
  -8   8   3      133.66      150.17     13.69 o 
  -7   8   3       91.97      117.63     22.77 o 
  -6   8   3      178.11      177.95     29.68 o 
  -5   8   3        3.51       -0.46      3.38 o 
  -4   8   3       78.41       91.19     11.92 o 
  -3   8   3       18.25       15.39      4.16 o 
  -2   8   3       12.54       12.10      6.31 o 
  -1   8   3       76.51       78.03      7.93 o 
   0   8   3     2248.95     2264.12     46.47 o 
   1   8   3      402.77      359.42     35.47 o 
   2   8   3      785.70      769.63     35.15 o 
   3   8   3      545.48      552.94     30.25 o 
   4   8   3       61.50       62.67     11.67 o 
  -8   9   3       39.16       41.74      6.77 o 
  -7   9   3       83.47       79.82     19.81 o 
  -6   9   3      148.19      172.18     28.73 o 
  -5   9   3      299.42      264.06     23.36 o 
  -4   9   3      190.10      182.80     19.36 o 
  -3   9   3       64.28       59.12     13.71 o 
  -2   9   3       66.19       73.18     11.36 o 
  -1   9   3      349.21      354.67     24.15 o 
   0   9   3        4.09        0.79      7.01 o 
   1   9   3      540.74      533.97     42.51 o 
   2   9   3      448.96      401.33     35.76 o 
   3   9   3       80.87       75.76     14.52 o 
   4   9   3      562.78      603.46     27.54 o 
  -8  10   3       84.35       79.52     10.79 o 
  -7  10   3      624.44      656.15     47.73 o 
  -6  10   3       15.41       18.11     12.00 o 
  -5  10   3      298.71      260.87     23.33 o 
  -4  10   3        0.81       -0.42      5.54 o 
  -3  10   3      599.32      581.72     34.58 o 
  -2  10   3       29.58       34.39      7.80 o 
  -1  10   3     1295.94     1386.54     45.75 o 
   0  10   3        0.72        0.95      4.28 o 
   1  10   3       19.47       24.16      6.12 o 
   2  10   3        4.49        5.67      3.00 o 
   3  10   3      193.23      213.21     18.28 o 
  -7  11   3       10.28        8.63      5.97 o 
  -6  11   3        0.11       -9.58      9.58 o 
  -5  11   3     1434.74     1340.97     76.81 o 
  -4  11   3       59.73       58.96     10.97 o 
  -3  11   3     1956.50     1978.24    101.17 o 
  -2  11   3       39.49       19.03      9.19 o 
  -1  11   3       39.61       41.15      7.94 o 
   0  11   3       27.62       40.54     11.38 o 
   1  11   3       79.27       80.14      9.14 o 
   2  11   3      708.21      728.67     32.87 o 
  -6  12   3      889.53      931.62     50.20 o 
  -5  12   3      355.92      351.89     33.96 o 
  -4  12   3      232.35      234.19     14.63 o 
  -3  12   3       11.98       10.27      7.29 o 
  -2  12   3      277.82      267.97     23.26 o 
  -1  12   3      223.75      243.74     20.11 o 
   0  12   3     1690.71     1657.05     43.73 o 
  -4  13   3     3031.99     3271.61     68.69 o 
  -3  13   3      413.65      451.83     29.26 o 
  -2  13   3     3651.21     3790.16     80.76 o 
  -1  13   3      369.11      371.37     21.84 o 
   0 -13   4     1827.22     1906.14     45.05 o 
   1 -13   4       78.01       72.59     10.21 o 
   2 -13   4      571.26      669.23     32.93 o 
   3 -13   4        0.02       -2.39      2.39 o 
   4 -13   4        1.29        0.08      2.74 o 
   5 -13   4        4.11        7.09      4.25 o 
  -2 -12   4      659.17      634.97     24.25 o 
  -1 -12   4        0.02        5.70      4.25 o 
   0 -12   4       46.17       46.83      7.72 o 
   1 -12   4        0.16       -1.29      6.23 o 
   2 -12   4     1937.59     1920.56     51.72 o 
   3 -12   4       56.43       67.30     10.11 o 
   4 -12   4     1242.22     1329.18     54.42 o 
   5 -12   4      204.87      230.65     22.52 o 
   6 -12   4      213.81      238.52     17.70 o 
  -3 -11   4      140.26      136.93     12.95 o 
  -2 -11   4      383.31      342.76     26.16 o 
  -1 -11   4      381.88      402.16     22.64 o 
   0 -11   4     2115.07     2003.62     67.67 o 
   1 -11   4     1643.43     1609.86     52.63 o 
   2 -11   4     1435.11     1411.32     50.25 o 
   3 -11   4     1210.78     1238.78     45.53 o 
   4 -11   4      106.96      102.71     16.87 o 
   5 -11   4        0.19        1.60      6.29 o 
   6 -11   4       97.68       99.76     10.96 o 
   7 -11   4       66.08       69.39      9.25 o 
  -4 -10   4       74.04       71.90      9.54 o 
  -3 -10   4        2.98        7.47      5.20 o 
  -2 -10   4      187.89      174.76     22.48 o 
  -1 -10   4      715.86      676.31     27.08 o 
   0 -10   4      148.26      149.56     16.72 o 
   1 -10   4      198.16      177.70     19.64 o 
   2 -10   4        1.13       12.99      8.80 o 
   3 -10   4     1263.40     1133.36     45.51 o 
   4 -10   4      300.39      275.28     28.94 o 
   5 -10   4     1496.18     1401.34     65.92 o 
   6 -10   4       22.10       21.87      7.37 o 
   7 -10   4      177.89      191.35     19.40 o 
  -4  -9   4       72.62       76.74     13.71 o 
  -3  -9   4      839.26      836.62     56.07 o 
  -2  -9   4      137.43      122.18     12.02 o 
  -1  -9   4      306.15      268.63     17.97 o 
   0  -9   4      222.17      205.53     16.30 o 
   1  -9   4      852.00      863.03     32.21 o 
   2  -9   4       79.53       78.72      9.34 o 
   3  -9   4     1363.82     1197.09     46.36 o 
   4  -9   4      264.33      252.49     27.63 o 
   5  -9   4       68.67       60.77     14.08 o 
   6  -9   4      160.98      135.98     19.96 o 
   7  -9   4      266.74      285.40     26.33 o 
  -5  -8   4      778.69      797.91     38.65 o 
  -4  -8   4        0.14       16.24      9.58 o 
  -3  -8   4      498.57      485.40     27.71 o 
  -2  -8   4       92.50       87.44     10.07 o 
  -1  -8   4       17.63       19.77      5.03 o 
   0  -8   4      362.41      391.21     17.99 o 
   1  -8   4      239.46      251.15     16.48 o 
   2  -8   4      373.87      357.77     46.87 o 
   3  -8   4       34.80       35.64      9.78 o 
   4  -8   4       23.13       31.14      7.41 o 
   5  -8   4     1294.87     1192.14     62.07 o 
   6  -8   4        8.45       11.75      8.11 o 
   7  -8   4      608.08      571.70     39.08 o 
   8  -8   4        0.32        3.61      3.52 o 
  -6  -7   4      133.98      146.55     14.27 o 
  -5  -7   4       29.11       26.78      9.14 o 
  -4  -7   4        6.29       14.60     10.00 o 
  -3  -7   4      123.86      123.94     14.18 o 
  -2  -7   4      361.59      364.62     19.51 o 
  -1  -7   4      802.91      787.30     46.43 o 
   0  -7   4      223.93      174.79     20.94 o 
   1  -7   4      188.34      190.58     20.45 o 
   2  -7   4        2.56        4.63      4.00 o 
   3  -7   4      361.04      376.04     19.75 o 
   4  -7   4        5.66        2.66      4.20 o 
   5  -7   4        2.19       14.88      8.77 o 
   6  -7   4        6.62        2.30      5.03 o 
   7  -7   4      376.39      348.17     31.84 o 
   8  -7   4       33.33       38.92      8.95 o 
  -6  -6   4        4.55       -3.76      7.37 o 
  -5  -6   4      132.12      106.17     20.03 o 
  -4  -6   4      917.38      802.32     52.63 o 
  -3  -6   4      420.03      383.10     24.32 o 
  -2  -6   4      785.33      740.58     44.75 o 
  -1  -6   4       19.76       18.74      8.29 o 
   0  -6   4      503.94      498.36     31.83 o 
   1  -6   4      415.38      523.93     32.04 o 
   2  -6   4      992.64     1244.76     30.42 o 
   3  -6   4      110.97      134.30     16.77 o 
   4  -6   4       82.21      104.59     17.21 o 
   5  -6   4      620.88      587.46     29.72 o 
   6  -6   4      215.50      204.90     25.84 o 
   7  -6   4      102.28       91.33     17.59 o 
   8  -6   4      588.19      569.70     34.65 o 
  -7  -5   4      126.54      120.62     13.54 o 
  -6  -5   4      806.02      850.36     49.11 o 
  -5  -5   4      525.42      480.90     40.89 o 
  -4  -5   4      719.73      679.18     33.70 o 
  -3  -5   4     2229.02     2121.57     76.40 o 
  -2  -5   4      473.40      484.97     34.32 o 
  -1  -5   4     3147.42     3442.01     83.53 o 
   0  -5   4      749.15     1000.84     50.76 o 
   1  -5   4      145.04      270.95     11.44 o 
   2  -5   4       27.24       20.82      5.72 o 
   3  -5   4      155.76      119.85     15.72 o 
   4  -5   4        3.42        2.78      6.30 o 
   5  -5   4        7.79        9.02      5.92 o 
   6  -5   4       69.34       68.87     16.45 o 
   7  -5   4       83.84       53.70     13.63 o 
   8  -5   4        5.76        7.83      6.13 o 
  -7  -4   4       64.69       66.12     13.14 o 
  -6  -4   4      310.68      315.75     32.75 o 
  -5  -4   4       45.60       34.41      9.02 o 
  -4  -4   4       90.47       68.67      8.89 o 
  -3  -4   4     1411.92     1313.33     57.30 o 
  -2  -4   4       34.92       37.62     11.22 o 
  -1  -4   4     9152.53     9717.52    645.97 o 
   0  -4   4      114.47      125.58      6.09 o 
   1  -4   4    12321.92    13964.70    111.02 o 
   2  -4   4       20.25       24.23      7.64 o 
   3  -4   4     5543.75     5635.50    100.43 o 
   4  -4   4       28.92       37.50      9.86 o 
   5  -4   4      421.86      441.53     25.20 o 
   6  -4   4       17.63       11.96      7.56 o 
   7  -4   4      128.56      113.17     20.49 o 
   8  -4   4        0.08        1.12      1.77 o 
  -8  -3   4      210.35      219.71     15.65 o 
  -7  -3   4       22.12       32.23     10.72 o 
  -6  -3   4       35.47       44.53      9.15 o 
  -5  -3   4     1612.57     1504.68     42.00 o 
  -4  -3   4       17.51       13.35      5.83 o 
  -3  -3   4     3917.75     3651.25    140.65 o 
  -2  -3   4      201.38      236.27     12.66 o 
  -1  -3   4     1436.07     1535.91     37.50 o 
   0  -3   4      456.12      581.55      9.04 o 
   1  -3   4       78.87      106.73      9.89 o 
   2  -3   4        5.88        4.77      5.47 o 
   3  -3   4     2412.17     2219.57     62.96 o 
   4  -3   4       53.88       60.34     13.72 o 
   5  -3   4     1530.29     1568.45     47.59 o 
   6  -3   4      148.75      138.60     22.05 o 
   7  -3   4      108.00      101.45     18.59 o 
   8  -3   4       52.48       48.95     12.18 o 
  -8  -2   4      327.42      325.58     23.46 o 
  -7  -2   4      626.88      628.39     30.29 o 
  -6  -2   4      241.20      224.03     20.09 o 
  -5  -2   4     1025.21     1051.28     34.02 o 
  -4  -2   4       84.83       91.12     11.90 o 
  -3  -2   4       23.04       24.71      4.91 o 
  -2  -2   4     1611.01     1739.07     46.84 o 
  -1  -2   4      815.36      877.15     16.99 o 
   0  -2   4     6404.60     6804.07     66.58 o 
   1  -2   4     2721.53     2695.80     51.53 o 
   2  -2   4     1859.26     1755.30     49.69 o 
   3  -2   4      467.30      451.10     29.16 o 
   4  -2   4      755.10      722.84     41.02 o 
   5  -2   4       10.42        7.80      7.77 o 
   6  -2   4      147.74      136.55     23.20 o 
   7  -2   4      177.62      179.73     24.95 o 
   8  -2   4       12.85        9.85      5.70 o 
  -8  -1   4      198.67      175.43     13.12 o 
  -7  -1   4      456.95      486.73     28.16 o 
  -6  -1   4      807.80      798.45     37.08 o 
  -5  -1   4       10.04        5.32      8.45 o 
  -4  -1   4       15.99       11.39      4.58 o 
  -3  -1   4      547.09      599.03     19.25 o 
  -2  -1   4      291.53      246.39     10.40 o 
  -1  -1   4      354.43      404.72     10.64 o 
   0  -1   4     1602.34     1824.36     16.70 o 
   1  -1   4      224.75      235.95     11.74 o 
   2  -1   4      424.22      448.86     26.49 o 
   3  -1   4       15.19       16.60      8.02 o 
   4  -1   4     1046.85      959.15     47.50 o 
   5  -1   4      273.40      256.86     23.31 o 
   6  -1   4     1058.35      982.62     61.42 o 
   7  -1   4      598.33      623.99     30.19 o 
   8  -1   4       97.18       93.73     13.61 o 
  -8   0   4      403.00      453.92     22.13 o 
  -7   0   4        0.22       -5.21      8.20 o 
  -6   0   4      327.56      325.69     23.54 o 
  -5   0   4      410.16      402.18     40.10 o 
  -4   0   4     1352.91     1294.67     64.46 o 
  -3   0   4      187.26      158.51     13.10 o 
  -2   0   4       29.25       44.88      3.91 o 
  -1   0   4      140.12      138.05      6.68 o 
   0   0   4       51.40       44.98      5.02 o 
   1   0   4      463.74      543.17     17.77 o 
   2   0   4      210.80      188.93     17.80 o 
   3   0   4        0.35        0.41      4.67 o 
   4   0   4      210.47      191.47     22.08 o 
   5   0   4      131.29      124.49     10.71 o 
   6   0   4       53.00       39.39     12.59 o 
   7   0   4        1.08       -5.45      5.45 o 
   8   0   4      223.99      238.36     18.10 o 
  -9   1   4        6.66       12.22      5.43 o 
  -8   1   4      415.78      452.62     28.90 o 
  -7   1   4       45.96       45.48     10.36 o 
  -6   1   4     1387.72     1422.59     51.42 o 
  -5   1   4       86.75       82.09     12.29 o 
  -4   1   4      469.05      392.48     40.31 o 
  -3   1   4      687.99      579.89     17.38 o 
  -2   1   4      240.93      231.32     13.14 o 
  -1   1   4      212.98      234.64     10.19 o 
   0   1   4       30.51       38.85      2.56 o 
   1   1   4     1173.76     1256.75     34.27 o 
   2   1   4      286.42      269.58     10.73 o 
   3   1   4      515.69      532.36     33.88 o 
   4   1   4      349.70      308.92     27.49 o 
   5   1   4      164.61      176.19     16.84 o 
   6   1   4      349.76      392.64     19.62 o 
   7   1   4       31.25       34.39     10.17 o 
  -9   2   4       38.46       37.69      8.31 o 
  -8   2   4      149.51      134.77     20.83 o 
  -7   2   4      527.94      532.58     44.65 o 
  -6   2   4        7.84        9.22      5.06 o 
  -5   2   4      616.56      545.56     41.47 o 
  -4   2   4      267.45      270.93     14.73 o 
  -3   2   4      153.31      140.28      8.66 o 
  -2   2   4      159.98      156.88     12.85 o 
  -1   2   4       19.37       35.45      4.69 o 
   0   2   4      169.19      181.24      7.11 o 
   1   2   4      693.64      679.99     16.10 o 
   2   2   4        0.23        3.03      3.03 o 
   3   2   4       71.01       74.60      9.16 o 
   4   2   4       20.21       14.46      5.22 o 
   5   2   4       31.69       25.42      7.74 o 
   6   2   4       40.86       34.07     12.06 o 
   7   2   4      127.37      139.42     17.77 o 
  -9   3   4      335.54      376.46     24.10 o 
  -8   3   4       30.60       24.47      9.22 o 
  -7   3   4      285.55      255.64     30.81 o 
  -6   3   4      106.51      103.70     13.78 o 
  -5   3   4        3.86        5.61      4.37 o 
  -4   3   4      586.65      554.76     20.50 o 
  -3   3   4     1140.72      986.69     32.51 o 
  -2   3   4     3076.26     2960.89     60.26 o 
  -1   3   4     5281.00     5607.98     62.23 o 
   0   3   4      604.47      664.03     15.76 o 
   1   3   4      682.79      691.53     20.00 o 
   2   3   4      668.98      691.07     56.81 o 
   3   3   4      257.25      254.77     16.86 o 
   4   3   4      365.82      346.81     23.80 o 
   5   3   4      409.96      395.78     25.40 o 
   6   3   4       54.56       59.35     14.06 o 
  -8   4   4      189.24      188.27     24.65 o 
  -7   4   4       25.67       33.58     12.20 o 
  -6   4   4     3306.59     3675.66     83.90 o 
  -5   4   4     1132.04     1017.76     89.86 o 
  -4   4   4     6299.20     5744.65     86.22 o 
  -3   4   4     2362.22     2254.14     46.41 o 
  -2   4   4     1347.20     1433.55     31.90 o 
  -1   4   4        3.41        5.36      2.63 o 
   0   4   4      373.20      468.90     19.24 o 
   1   4   4      165.76      163.40     10.39 o 
   2   4   4        2.81        6.11      3.86 o 
   3   4   4       26.90       25.63      7.64 o 
   4   4   4       11.49        8.97      4.47 o 
   5   4   4       90.78      106.92     22.02 o 
   6   4   4        1.97       -3.57      3.57 o 
  -9   5   4       21.32       20.81      7.21 o 
  -8   5   4     1092.55     1088.83     56.13 o 
  -7   5   4      420.56      453.48     46.81 o 
  -6   5   4     1114.35     1073.04     43.33 o 
  -5   5   4      633.44      616.62     35.89 o 
  -4   5   4      180.98      179.52     15.74 o 
  -3   5   4      365.07      363.16     22.53 o 
  -2   5   4     2695.66     2874.15    107.98 o 
  -1   5   4      240.37      239.56     22.29 o 
   0   5   4     3690.95     4112.35    222.38 o 
   1   5   4       74.06       80.66      7.89 o 
   2   5   4      953.02     1073.57     34.70 o 
   3   5   4      122.70      117.62     13.58 o 
   4   5   4      117.02      125.10     14.29 o 
   5   5   4      209.85      208.51     24.33 o 
   6   5   4      152.91      130.30     13.11 o 
  -9   6   4      334.22      328.40     22.42 o 
  -8   6   4       79.16       75.30     15.68 o 
  -7   6   4      289.39      319.81     36.79 o 
  -6   6   4      357.24      316.69     37.01 o 
  -5   6   4     1234.89     1157.73     32.04 o 
  -4   6   4     1863.28     1716.11     48.40 o 
  -3   6   4     1635.55     1533.21     77.01 o 
  -2   6   4     1381.71     1347.83     54.55 o 
  -1   6   4      106.92      127.98     11.53 o 
   0   6   4      126.72      155.61     13.86 o 
   1   6   4       80.55      103.11     11.16 o 
   2   6   4     1028.95     1118.57     54.07 o 
   3   6   4      107.33      109.06     19.97 o 
   4   6   4      550.66      617.06     45.76 o 
   5   6   4       40.73       45.92      9.80 o 
  -9   7   4      228.63      233.59     16.74 o 
  -8   7   4       14.37        8.83      6.25 o 
  -7   7   4       12.69       17.57     14.04 o 
  -6   7   4      111.86      119.18     24.08 o 
  -5   7   4       50.32       43.67      7.75 o 
  -4   7   4       10.22       15.50      4.46 o 
  -3   7   4      735.96      698.05     42.99 o 
  -2   7   4      227.40      218.91     23.73 o 
  -1   7   4     1131.02     1194.12     72.26 o 
   0   7   4      285.32      288.06     19.62 o 
   1   7   4      559.65      590.48     23.66 o 
   2   7   4      123.08      130.45     23.32 o 
   3   7   4       71.11       69.13     15.76 o 
   4   7   4        0.80        5.15      6.25 o 
   5   7   4       12.50       21.48      5.42 o 
  -8   8   4       40.13       44.93      7.73 o 
  -7   8   4      351.77      517.51     48.51 o 
  -6   8   4       19.82       17.48     11.93 o 
  -5   8   4       31.95       26.70      8.84 o 
  -4   8   4       10.07       13.05      5.42 o 
  -3   8   4        0.27        7.57      4.60 o 
  -2   8   4       82.48       94.97      9.72 o 
  -1   8   4       38.22       45.84      5.92 o 
   0   8   4      109.59      105.28     10.91 o 
   1   8   4      801.10      783.42     49.82 o 
   2   8   4       18.66       17.73      9.06 o 
   3   8   4     1257.70     1187.39     59.77 o 
   4   8   4      130.60      140.12     17.00 o 
  -8   9   4      169.87      197.80     14.45 o 
  -7   9   4      300.16      295.67     34.97 o 
  -6   9   4        0.87       -5.85      5.85 o 
  -5   9   4       97.49       88.84     13.68 o 
  -4   9   4      119.91      107.35     15.47 o 
  -3   9   4       54.21       59.43     10.07 o 
  -2   9   4      352.13      337.53     33.47 o 
  -1   9   4      441.01      423.86     26.34 o 
   0   9   4      254.52      281.32     20.75 o 
   1   9   4      367.71      344.57     33.38 o 
   2   9   4       15.55       11.20      7.80 o 
   3   9   4       16.67       15.47      5.80 o 
  -8  10   4      190.26      205.23     16.63 o 
  -7  10   4       15.42       16.34      9.27 o 
  -6  10   4       52.61       46.48     14.81 o 
  -5  10   4       13.71        8.01      5.57 o 
  -4  10   4        3.50        4.66      4.00 o 
  -3  10   4        9.17        6.34      8.04 o 
  -2  10   4       18.13        8.33      7.69 o 
  -1  10   4        3.03        3.91      6.22 o 
   0  10   4      297.52      302.74     20.58 o 
   1  10   4        0.35        0.27      5.87 o 
   2  10   4      291.12      289.82     25.21 o 
   3  10   4       25.76       32.25      6.78 o 
  -7  11   4      140.78      142.87     19.37 o 
  -6  11   4     1346.05     1302.27     69.37 o 
  -5  11   4      139.96      134.74     24.72 o 
  -4  11   4     1019.77      912.29     40.67 o 
  -3  11   4        9.78       23.74     12.19 o 
  -2  11   4      482.57      410.88     34.40 o 
  -1  11   4        2.73        9.09      3.73 o 
   0  11   4      242.16      244.91     24.89 o 
   1  11   4       69.53       74.89     11.96 o 
   2  11   4       55.76       57.91      8.92 o 
  -6  12   4      113.71      118.32     18.75 o 
  -5  12   4      121.73      109.67     19.13 o 
  -4  12   4      113.93      105.60     17.73 o 
  -3  12   4      235.81      218.83     22.57 o 
  -2  12   4      202.99      201.56     20.05 o 
  -1  12   4       79.21       86.22     12.29 o 
   0  12   4      365.30      353.15     20.34 o 
  -4  13   4        3.81        7.36      5.62 o 
  -3  13   4      677.07      762.25     35.04 o 
  -2  13   4       53.30       62.02     11.73 o 
   0 -13   5      163.83      181.36     13.52 o 
   1 -13   5        0.09       -2.74      2.74 o 
   2 -13   5        0.68        1.40      3.85 o 
   3 -13   5      246.08      281.89     20.62 o 
   4 -13   5        3.76        3.43      3.13 o 
  -1 -12   5       43.41       36.31      8.41 o 
   0 -12   5       58.71       69.20     12.22 o 
   1 -12   5       13.79       17.51      8.30 o 
   2 -12   5       10.56        5.33      4.50 o 
   3 -12   5      343.19      370.95     29.97 o 
   4 -12   5       88.59      102.01     16.91 o 
   5 -12   5       23.15       14.43      6.25 o 
   6 -12   5        2.33       -3.25      3.25 o 
  -3 -11   5        0.20       -0.51      2.12 o 
  -2 -11   5      476.60      448.65     29.09 o 
  -1 -11   5       25.33       21.13      7.26 o 
   0 -11   5       11.58       15.51      6.10 o 
   1 -11   5      484.63      490.75     29.02 o 
   2 -11   5      234.96      242.94     21.45 o 
   3 -11   5      194.16      169.11     17.05 o 
   4 -11   5        8.62       -1.21      5.24 o 
   5 -11   5        1.43       -1.07      4.58 o 
   6 -11   5      191.61      216.72     15.48 o 
  -4 -10   5       47.79       48.53      7.00 o 
  -3 -10   5        0.16       -2.83      5.65 o 
  -2 -10   5      914.22      859.96     48.42 o 
  -1 -10   5       15.66       16.18      6.29 o 
   0 -10   5     2269.59     2126.46     72.68 o 
   1 -10   5        1.24        2.01     17.80 o 
   2 -10   5      850.80      744.32     38.46 o 
   3 -10   5       18.31        5.99     13.64 o 
   4 -10   5      172.76      180.83     23.48 o 
   5 -10   5      235.14      221.71     27.48 o 
   6 -10   5      552.13      583.63     27.72 o 
   7 -10   5      196.29      205.78     18.80 o 
  -4  -9   5        1.95       -2.98      3.83 o 
  -3  -9   5       62.97       43.14     12.68 o 
  -2  -9   5      227.04      245.21     19.60 o 
  -1  -9   5       83.88       80.92     10.59 o 
   0  -9   5        2.88       -7.43      7.74 o 
   1  -9   5      351.97      347.27     26.95 o 
   2  -9   5     3269.16     2963.90    103.40 o 
   3  -9   5     1325.51     1130.05     83.30 o 
   4  -9   5     3720.60     3105.67     97.02 o 
   5  -9   5      567.65      514.49     41.14 o 
   6  -9   5      578.64      516.46     38.50 o 
   7  -9   5        0.99       -5.39      5.39 o 
  -5  -8   5       23.39       27.78      8.70 o 
  -4  -8   5        3.38       11.35      7.15 o 
  -3  -8   5      102.88      116.79     20.35 o 
  -2  -8   5        4.93        1.06      3.75 o 
  -1  -8   5     2132.39     2217.88     46.48 o 
   0  -8   5     2294.01     2415.34     83.02 o 
   1  -8   5     4388.99     4563.89     79.39 o 
   2  -8   5     1597.86     1663.49     47.09 o 
   3  -8   5     1960.58     1911.51     44.71 o 
   4  -8   5       13.30       16.70      5.57 o 
   5  -8   5       19.91       10.27      6.89 o 
   6  -8   5        7.27       -1.72      3.83 o 
   7  -8   5     1108.03     1094.69     52.35 o 
   8  -8   5        5.23       12.61      5.00 o 
  -6  -7   5      357.73      361.03     22.28 o 
  -5  -7   5        6.78       10.08      8.20 o 
  -4  -7   5      239.61      227.90     27.27 o 
  -3  -7   5      250.50      248.82     29.06 o 
  -2  -7   5      455.07      466.29     19.13 o 
  -1  -7   5      744.34      759.16     32.76 o 
   0  -7   5      263.67      297.67     26.80 o 
   1  -7   5       44.18       56.77     12.41 o 
   2  -7   5        0.43        4.75      5.30 o 
   3  -7   5     2492.84     2582.27     42.88 o 
   4  -7   5      335.48      326.72     14.16 o 
   5  -7   5     4720.37     4470.84    118.93 o 
   6  -7   5      524.95      466.50     39.10 o 
   7  -7   5      927.72      879.10     49.35 o 
   8  -7   5       59.62       61.02     10.43 o 
  -6  -6   5      137.76      147.56     18.56 o 
  -5  -6   5        1.04       11.41      8.59 o 
  -4  -6   5     1562.61     1352.32     67.13 o 
  -3  -6   5      121.10      126.39     22.46 o 
  -2  -6   5     1622.92     1744.29     68.77 o 
  -1  -6   5        8.43       -0.03      4.93 o 
   0  -6   5     1028.37     1129.85     48.23 o 
   1  -6   5     3081.65     3159.14     77.43 o 
   2  -6   5     2396.49     2756.06     49.63 o 
   3  -6   5     2879.59     2874.45     76.41 o 
   4  -6   5     3081.12     3041.77     61.63 o 
   5  -6   5       87.55       82.09     18.57 o 
   6  -6   5      470.95      463.65     39.71 o 
   7  -6   5       24.37       31.18      9.75 o 
   8  -6   5      130.00      135.82     16.92 o 
  -7  -5   5       60.15       57.50      9.44 o 
  -6  -5   5       43.75       36.81     12.72 o 
  -5  -5   5      318.75      270.36     31.03 o 
  -4  -5   5       36.63       28.79     10.63 o 
  -3  -5   5      153.65      174.96     22.87 o 
  -2  -5   5      729.08      710.52     41.96 o 
  -1  -5   5      571.28      585.04     34.49 o 
   0  -5   5      580.54      806.31     44.80 o 
   1  -5   5        1.81        2.76      2.74 o 
   2  -5   5      228.22      255.50     19.01 o 
   3  -5   5      753.10      786.53     39.56 o 
   4  -5   5       28.81       31.60     10.89 o 
   5  -5   5       85.04       71.82     11.25 o 
   6  -5   5     1825.36     1713.76     76.32 o 
   7  -5   5        0.66       -0.41      1.30 o 
   8  -5   5      614.58      623.44     34.48 o 
  -7  -4   5        2.80        2.52      4.45 o 
  -6  -4   5       28.92       36.46     12.83 o 
  -5  -4   5       46.45       75.71     34.14 o 
  -4  -4   5       14.73        7.87      5.49 o 
  -3  -4   5      831.08      779.81     44.53 o 
  -2  -4   5      205.24      214.91     21.91 o 
  -1  -4   5       78.35       80.04      8.13 o 
   1  -4   5       22.43       30.29      5.11 o 
   2  -4   5     3303.56     3809.39     74.05 o 
   3  -4   5      789.85      767.80     38.74 o 
   4  -4   5       63.41       50.82     13.40 o 
   5  -4   5     1606.52     1650.13     49.86 o 
   6  -4   5       14.87       19.44     10.24 o 
   7  -4   5      989.30      955.40     55.52 o 
   8  -4   5       78.97       84.69     12.16 o 
  -8  -3   5        0.65       11.22      4.21 o 
  -7  -3   5      318.94      335.45     29.90 o 
  -6  -3   5        7.43       15.42      5.90 o 
  -5  -3   5      170.94      153.67     15.57 o 
  -4  -3   5      148.25      155.65     20.00 o 
  -3  -3   5       33.57       28.88      9.08 o 
  -2  -3   5     3096.47     3128.41     48.08 o 
  -1  -3   5      391.08      404.62     13.19 o 
   1  -3   5       40.42       47.97      6.09 o 
   2  -3   5      152.87      157.60     15.84 o 
   3  -3   5      969.13      889.36     42.22 o 
   4  -3   5       17.36       26.69      9.93 o 
   5  -3   5     1048.93     1112.35     31.66 o 
   6  -3   5       15.29        7.24      6.59 o 
   7  -3   5        8.61        5.21      9.84 o 
   8  -3   5       28.41       25.79      7.21 o 
  -8  -2   5        3.30        6.10      4.48 o 
  -7  -2   5      718.47      736.55     31.39 o 
  -6  -2   5       45.79       46.55     14.16 o 
  -5  -2   5     1339.36     1361.71     45.62 o 
  -4  -2   5      703.60      676.79     25.98 o 
  -3  -2   5      934.21      882.46     27.65 o 
  -2  -2   5      140.18      180.20     11.26 o 
  -1  -2   5      616.78      676.25     21.25 o 
   0  -2   5       63.22       68.06      4.06 o 
   1  -2   5     3517.97     3394.45     47.80 o 
   2  -2   5        2.13       -1.17      4.53 o 
   3  -2   5     6738.32     6041.43    111.99 o 
   4  -2   5       34.29       35.41     10.28 o 
   5  -2   5      374.61      339.28     23.51 o 
   6  -2   5      129.40      122.44     21.25 o 
   7  -2   5       34.51       54.38     13.77 o 
   8  -2   5      271.87      290.67     21.64 o 
  -8  -1   5       17.46       31.20      8.95 o 
  -7  -1   5       14.84       20.04      5.77 o 
  -6  -1   5       26.08       18.68      6.38 o 
  -5  -1   5      188.05      186.63     18.20 o 
  -4  -1   5        0.57        2.29      4.63 o 
  -3  -1   5      990.69      886.24     30.86 o 
  -2  -1   5       30.57       31.94      5.17 o 
  -1  -1   5    10802.54    10114.73     55.13 o 
   0  -1   5      283.72      304.05     10.68 o 
   1  -1   5    14403.49    13016.17     94.81 o 
   2  -1   5      153.21      169.29     12.99 o 
   3  -1   5      938.16      963.58     46.78 o 
   4  -1   5      196.71      210.63     17.45 o 
   5  -1   5       76.02       54.91      7.67 o 
   6  -1   5      922.56      951.07     59.73 o 
   7  -1   5       58.57       66.29     15.31 o 
   8  -1   5      124.66      124.41     12.94 o 
  -8   0   5       30.68       17.83      8.84 o 
  -7   0   5       53.02       45.39     13.06 o 
  -6   0   5      160.95      143.50     22.18 o 
  -5   0   5      754.69      768.89     35.51 o 
  -4   0   5      418.69      362.01     23.19 o 
  -3   0   5     3632.40     3316.08     80.65 o 
  -2   0   5      373.22      314.50     19.25 o 
  -1   0   5     1676.55     1595.03     22.37 o 
   0   0   5      322.25      312.39     11.16 o 
   1   0   5      196.35      287.39     74.25 o 
   2   0   5     1344.20     1384.38     35.41 o 
   3   0   5     1396.16     1524.96     41.19 o 
   4   0   5     4041.38     3691.65     98.04 o 
   5   0   5     1173.07     1132.70     55.57 o 
   6   0   5      391.76      377.27     23.78 o 
   7   0   5      137.22      136.66     19.81 o 
  -8   1   5        0.62        0.10      8.87 o 
  -7   1   5       48.42       49.95     12.95 o 
  -6   1   5        2.92       -3.06      4.10 o 
  -5   1   5      454.91      412.75     42.38 o 
  -4   1   5       49.47       46.57     13.49 o 
  -3   1   5      138.75      146.96     10.74 o 
  -2   1   5      237.61      245.80     12.00 o 
  -1   1   5      435.05      458.75     15.81 o 
   0   1   5     6246.20     6127.62     48.92 o 
   1   1   5      126.73      111.06      9.58 o 
   2   1   5     7506.03     7595.43    255.80 o 
   3   1   5       93.05       73.99     14.91 o 
   4   1   5      273.18      201.32     16.68 o 
   5   1   5       94.20       97.29     12.46 o 
   6   1   5      169.94      191.30     16.71 o 
   7   1   5       56.96       68.67     13.27 o 
  -9   2   5      677.37      699.42     29.09 o 
  -8   2   5        0.17       -2.66      5.01 o 
  -7   2   5      791.09      738.29     51.54 o 
  -6   2   5       33.55       25.41      7.85 o 
  -5   2   5        0.18        0.34      2.78 o 
  -4   2   5      473.34      435.11     18.94 o 
  -3   2   5        6.45       11.38      4.47 o 
  -2   2   5     7461.78     7346.07    295.09 o 
  -1   2   5      283.73      323.02     14.13 o 
   0   2   5     5697.63     6319.62    102.30 o 
   1   2   5       38.03       36.33      4.51 o 
   2   2   5        6.92        7.25      4.58 o 
   3   2   5        6.09        2.79      6.52 o 
   4   2   5      346.31      317.58     18.05 o 
   5   2   5      192.10      190.11     17.63 o 
   6   2   5       99.25       97.61     17.21 o 
   7   2   5      238.78      241.38     19.33 o 
  -9   3   5       80.72       94.44     12.18 o 
  -8   3   5       46.32       35.85     11.96 o 
  -7   3   5     1252.76     1196.46     64.88 o 
  -6   3   5        0.02       -7.44      7.44 o 
  -5   3   5     1092.59     1110.53     67.02 o 
  -4   3   5      841.54      807.49     33.13 o 
  -3   3   5      104.75      119.46     14.52 o 
  -2   3   5      130.64      118.35      9.68 o 
  -1   3   5       26.34       41.35      5.76 o 
   0   3   5     1427.00     1746.49     28.85 o 
   1   3   5     1049.26     1145.38     66.83 o 
   2   3   5      603.59      593.50     36.23 o 
   3   3   5     1951.26     1899.77     68.03 o 
   4   3   5       42.88       46.40     12.79 o 
   5   3   5      577.54      579.87     30.40 o 
   6   3   5       10.39       10.40      5.65 o 
  -9   4   5      212.26      278.73     19.87 o 
  -8   4   5      342.16      330.16     31.69 o 
  -7   4   5        5.04        4.00      5.37 o 
  -6   4   5      804.06      844.49     58.97 o 
  -5   4   5     1821.98     1707.08     53.92 o 
  -4   4   5      357.14      321.56     26.71 o 
  -3   4   5     4177.16     4147.84     65.73 o 
  -2   4   5       92.65      103.87      9.45 o 
  -1   4   5        0.89        7.46      2.69 o 
   0   4   5      390.69      467.20     28.76 o 
   1   4   5     1104.00     1154.22     66.89 o 
   2   4   5      853.37      837.44     43.95 o 
   3   4   5       36.88       32.47      7.36 o 
   4   4   5      720.00      723.32     43.91 o 
   5   4   5        2.58        5.20      3.35 o 
   6   4   5       34.22       34.93      8.54 o 
  -9   5   5       39.35       30.41      7.21 o 
  -8   5   5        0.40        1.73      6.39 o 
  -7   5   5      767.71      852.29     67.53 o 
  -6   5   5      118.07      167.84     29.10 o 
  -5   5   5     1047.92      952.13     34.21 o 
  -4   5   5        1.10       -4.29      4.29 o 
  -3   5   5     1506.61     1667.35     46.34 o 
  -2   5   5      267.81      305.66     16.21 o 
  -1   5   5     5846.68     6253.82    116.77 o 
   0   5   5     1043.17     1108.57    125.49 o 
   1   5   5     1045.02     1008.37     47.47 o 
   2   5   5      437.35      369.52     21.94 o 
   3   5   5      326.34      324.74     24.09 o 
   4   5   5      231.01      252.73     19.24 o 
   5   5   5       79.35       99.50     16.53 o 
  -9   6   5        9.58        5.80      3.21 o 
  -8   6   5      279.87      263.39     27.61 o 
  -7   6   5       10.30       12.55     10.29 o 
  -6   6   5        2.79        4.16      6.69 o 
  -5   6   5     1292.90     1208.46     32.73 o 
  -4   6   5      671.79      688.00     31.22 o 
  -3   6   5     3467.95     3383.05     79.52 o 
  -2   6   5     3412.85     3212.81     87.69 o 
  -1   6   5      958.30      940.24     77.76 o 
   0   6   5     1191.39     1203.60    111.02 o 
   1   6   5      229.86      200.56     13.58 o 
   2   6   5      355.50      334.84     29.35 o 
   3   6   5      104.82      122.01     19.84 o 
   4   6   5      374.78      376.23     34.68 o 
   5   6   5       76.34      109.33     15.01 o 
  -9   7   5       17.85       22.12      5.10 o 
  -8   7   5      349.65      357.01     33.12 o 
  -7   7   5       58.90       49.68     17.16 o 
  -6   7   5     1724.45     1498.17     86.90 o 
  -5   7   5      282.86      286.20     23.18 o 
  -4   7   5     5127.65     4781.20     73.17 o 
  -3   7   5      219.33      237.53     18.56 o 
  -2   7   5      884.33      811.84     47.38 o 
  -1   7   5       86.24       87.79     11.06 o 
   0   7   5     1724.05     1762.77     41.72 o 
   1   7   5      240.56      243.92     19.80 o 
   2   7   5     1559.55     1557.74    139.61 o 
   3   7   5      507.99      561.59     51.97 o 
   4   7   5      315.72      336.58     29.63 o 
   5   7   5       43.70       32.20      6.97 o 
  -8   8   5       12.65       33.40      7.36 o 
  -7   8   5       19.86       32.82     13.06 o 
  -6   8   5      549.86      575.72     55.64 o 
  -5   8   5      116.11       99.25     14.72 o 
  -4   8   5      124.39      113.42     28.91 o 
  -3   8   5      218.41      194.19     13.58 o 
  -2   8   5     4827.00     4417.93     83.09 o 
  -1   8   5     1122.51     1156.92     47.48 o 
   0   8   5     3663.93     3442.19     88.97 o 
   1   8   5     1480.03     1515.01     73.04 o 
   2   8   5      577.45      578.31     60.94 o 
   3   8   5       29.75       31.13     11.51 o 
   4   8   5       18.97        8.60      6.06 o 
  -8   9   5      325.87      373.89     19.71 o 
  -7   9   5      112.84       99.54     20.29 o 
  -6   9   5        7.15       19.15     11.68 o 
  -5   9   5      440.46      400.27     29.10 o 
  -4   9   5      862.72      798.22     41.57 o 
  -3   9   5     2405.07     2283.37     54.68 o 
  -2   9   5      620.93      591.29     44.43 o 
  -1   9   5     1898.92     2052.32    139.71 o 
   0   9   5       84.21       57.56     10.16 o 
   1   9   5       16.91       13.34      5.70 o 
   2   9   5      405.75      360.97     31.30 o 
   3   9   5      378.39      367.44     26.17 o 
  -8  10   5        1.88        9.68      4.41 o 
  -7  10   5        0.02        1.70      5.38 o 
  -6  10   5      136.19      138.32     24.35 o 
  -5  10   5      884.65      890.35     42.53 o 
  -4  10   5      168.69      163.05     18.38 o 
  -3  10   5      502.23      551.98     32.80 o 
  -2  10   5       58.99       39.39     12.92 o 
  -1  10   5      319.78      342.72     25.73 o 
   0  10   5       13.45       18.79      6.13 o 
   1  10   5      595.26      605.73     39.13 o 
   2  10   5      662.98      630.46     34.30 o 
  -7  11   5      491.39      508.85     36.50 o 
  -6  11   5      190.48      178.62     25.59 o 
  -5  11   5      172.33      181.01     29.29 o 
  -4  11   5        2.43       -2.89      5.28 o 
  -3  11   5      153.92      163.75     22.09 o 
  -2  11   5      273.58      222.59     25.65 o 
  -1  11   5      262.30      304.01     23.56 o 
   0  11   5     1867.30     1956.71     63.94 o 
   1  11   5       58.94       72.42     10.62 o 
  -6  12   5      789.45      844.91     41.82 o 
  -5  12   5       17.23       17.86      8.42 o 
  -4  12   5        2.47       -3.85      3.85 o 
  -3  12   5       19.92       18.57      7.62 o 
  -2  12   5      678.97      661.80     35.63 o 
  -1  12   5       46.94       64.92     10.62 o 
  -3  13   5       22.18       23.55      5.73 o 
  -2  13   5      782.25      873.91     31.83 o 
   0 -13   6       14.70       20.00      4.21 o 
   1 -13   6       35.42       30.96      6.93 o 
   2 -13   6       11.28       24.29      6.38 o 
   3 -13   6       16.40       31.82      7.00 o 
   4 -13   6      418.35      437.12     23.25 o 
  -1 -12   6      111.68      115.85     13.12 o 
   0 -12   6       30.42       29.02      7.54 o 
   1 -12   6       31.66       41.65      9.84 o 
   2 -12   6        1.45       -0.70      5.83 o 
   3 -12   6        4.06        8.23      4.78 o 
   4 -12   6       33.52       26.19      8.18 o 
   5 -12   6       29.26       26.41      7.73 o 
  -2 -11   6      371.41      362.85     24.76 o 
  -1 -11   6      428.02      395.40     30.41 o 
   0 -11   6      541.53      584.95     39.59 o 
   1 -11   6      591.68      593.08     33.78 o 
   2 -11   6       93.79       91.51     16.97 o 
   3 -11   6      129.30      128.76     19.31 o 
   4 -11   6        0.51       -5.25      5.25 o 
   5 -11   6      287.90      320.88     27.82 o 
   6 -11   6      115.30      114.86     33.39 o 
  -3 -10   6     1644.73     1612.11     53.57 o 
  -2 -10   6      109.63      106.73     16.98 o 
  -1 -10   6     1441.57     1338.44     62.85 o 
   0 -10   6        3.21        1.15      4.64 o 
   1 -10   6      131.84      121.05     16.42 o 
   2 -10   6       54.57       51.90     10.40 o 
   3 -10   6        7.71        3.58      5.51 o 
   4 -10   6       35.44       34.25      7.08 o 
   5 -10   6        5.36        9.22      8.49 o 
   6 -10   6        4.21        5.24      3.79 o 
   7 -10   6        0.02       -2.46      2.46 o 
  -4  -9   6      117.74      102.11      9.57 o 
  -3  -9   6      432.40      402.00     22.06 o 
  -2  -9   6      314.64      272.09     29.24 o 
  -1  -9   6      157.56      160.79     18.68 o 
   0  -9   6      518.19      491.76     31.72 o 
   1  -9   6     1474.16     1338.62     52.34 o 
   2  -9   6     1084.26      931.03     86.44 o 
   3  -9   6     1296.20     1155.05     60.48 o 
   4  -9   6      447.66      422.21     40.43 o 
   5  -9   6      177.86      148.63     22.29 o 
   6  -9   6       84.10       85.49     14.87 o 
   7  -9   6       72.84       80.20     12.63 o 
  -5  -8   6      253.14      263.18     11.71 o 
  -4  -8   6      265.55      279.40     27.53 o 
  -3  -8   6        9.50       -4.32      7.02 o 
  -2  -8   6      794.42      738.84     49.76 o 
  -1  -8   6      724.78      656.12     27.63 o 
   0  -8   6      727.22      707.04     28.76 o 
   1  -8   6      325.67      308.51     18.79 o 
   2  -8   6       54.27       73.47     12.97 o 
   3  -8   6      287.86      262.86     20.61 o 
   4  -8   6       99.64       95.94     11.43 o 
   5  -8   6      357.02      328.87     32.09 o 
   6  -8   6      106.04       74.32     14.81 o 
   7  -8   6      113.77      112.65     16.44 o 
  -6  -7   6      129.15      122.77      9.18 o 
  -5  -7   6        0.77        2.54      5.49 o 
  -4  -7   6      738.34      670.96     45.48 o 
  -3  -7   6      451.07      419.41     37.35 o 
  -2  -7   6      612.44      608.52     22.34 o 
  -1  -7   6      208.61      215.91     13.34 o 
   0  -7   6      221.86      249.44     25.80 o 
   1  -7   6       29.45       46.99      8.37 o 
   2  -7   6       30.69       19.25      9.23 o 
   3  -7   6       20.10       13.65      7.14 o 
   4  -7   6      336.20      321.89     20.47 o 
   5  -7   6       78.86       79.40     15.83 o 
   6  -7   6       90.85       99.46     17.53 o 
   7  -7   6       64.04       65.02     13.12 o 
   8  -7   6      287.38      287.89     18.62 o 
  -6  -6   6      228.15      269.37     23.28 o 
  -5  -6   6      860.85      838.59     48.90 o 
  -4  -6   6      104.64      113.64     19.73 o 
  -3  -6   6      246.03      260.44     19.97 o 
  -2  -6   6       74.49       66.94     10.28 o 
  -1  -6   6       59.40       57.67     12.24 o 
   0  -6   6       39.38       35.49      7.01 o 
   1  -6   6      472.67      531.52     23.16 o 
   2  -6   6      690.57      793.24     78.97 o 
   3  -6   6       65.05       80.18     12.70 o 
   4  -6   6      161.40      147.33     11.47 o 
   5  -6   6       32.28       26.17      8.73 o 
   6  -6   6      776.87      732.02     48.92 o 
   7  -6   6       16.11       15.46      6.59 o 
   8  -6   6        8.90        5.70      4.37 o 
  -7  -5   6       46.34       48.03     11.29 o 
  -6  -5   6      217.35      236.09     25.09 o 
  -5  -5   6      823.95      773.55     50.39 o 
  -4  -5   6      243.17      236.69     28.52 o 
  -3  -5   6      760.20      785.44     33.08 o 
  -2  -5   6       85.69      101.74     16.88 o 
  -1  -5   6       23.74       31.97      8.56 o 
   0  -5   6       64.74       62.19      8.06 o 
   1  -5   6       29.68       25.11      4.99 o 
   2  -5   6      261.90      257.82     16.21 o 
   3  -5   6      190.86      162.32     20.61 o 
   4  -5   6      600.00      642.41     23.15 o 
   5  -5   6      128.99      133.75     13.94 o 
   6  -5   6       74.77       64.80     16.73 o 
   7  -5   6      109.40      114.29     18.80 o 
   8  -5   6        5.12        4.40      3.18 o 
  -7  -4   6      443.62      503.14     30.59 o 
  -6  -4   6       18.23       11.12      8.73 o 
  -5  -4   6       14.17       22.29     11.02 o 
  -4  -4   6        4.89       21.01      7.04 o 
  -3  -4   6      547.15      541.25     37.47 o 
  -2  -4   6       26.28       32.71      8.78 o 
  -1  -4   6     1743.38     2002.38     95.84 o 
   0  -4   6      171.93      185.52     12.35 o 
   1  -4   6     1202.92     1369.59     48.41 o 
   2  -4   6       90.87      104.09     12.59 o 
   3  -4   6      129.44      107.75     15.81 o 
   4  -4   6      267.81      228.16     24.91 o 
   5  -4   6      974.20     1009.55     46.58 o 
   6  -4   6      146.69      135.84     22.37 o 
   7  -4   6     1272.30     1233.75     59.40 o 
   8  -4   6       11.46       10.52      3.99 o 
  -7  -3   6      402.90      388.04     30.94 o 
  -6  -3   6      220.63      214.19     25.95 o 
  -5  -3   6     1615.48     1619.04     50.89 o 
  -4  -3   6     1548.10     1587.21     47.72 o 
  -3  -3   6     3042.89     3124.03     89.94 o 
  -2  -3   6     1187.92     1262.47     32.05 o 
  -1  -3   6     2364.51     2587.56     42.50 o 
   0  -3   6      109.30      112.56      6.30 o 
   1  -3   6       12.01       21.97     19.99 o 
   2  -3   6      586.59      588.97     24.80 o 
   3  -3   6      128.76      102.39     15.97 o 
   4  -3   6      138.58      132.76     19.87 o 
   5  -3   6      134.75      128.09     18.92 o 
   6  -3   6        4.54        5.11      6.81 o 
   7  -3   6       13.01       23.68      8.09 o 
   8  -3   6      103.40      109.93     11.99 o 
  -8  -2   6      100.10      116.21     12.27 o 
  -7  -2   6       72.07       66.28     15.04 o 
  -6  -2   6      793.84      773.25     52.33 o 
  -5  -2   6       44.94       50.06     10.55 o 
  -4  -2   6      178.95      186.25     20.22 o 
  -3  -2   6        0.02        3.25      3.27 o 
  -2  -2   6      261.33      267.19     14.31 o 
  -1  -2   6      140.19      145.30      8.68 o 
   0  -2   6      312.48      304.62     11.62 o 
   1  -2   6        2.22        8.01      4.87 o 
   2  -2   6      931.38      854.25     30.60 o 
   3  -2   6        0.86        2.06      4.93 o 
   4  -2   6      243.81      233.89     19.14 o 
   5  -2   6      107.80      110.42     13.13 o 
   6  -2   6      146.25      145.14     14.57 o 
   7  -2   6      351.66      373.50     31.74 o 
  -8  -1   6       82.28       85.23     13.83 o 
  -7  -1   6      382.93      426.98     36.64 o 
  -6  -1   6      185.03      210.43     19.21 o 
  -5  -1   6      461.61      466.62     20.96 o 
  -4  -1   6     1689.26     1560.43     59.36 o 
  -3  -1   6     1537.13     1409.30     52.16 o 
  -2  -1   6     4732.04     4772.81    269.24 o 
  -1  -1   6     1785.53     1969.16     27.54 o 
   0  -1   6     6745.91     6851.55     69.43 o 
   1  -1   6        1.33        1.07      3.07 o 
   2  -1   6      234.22      255.23     16.90 o 
   3  -1   6      272.80      263.38     18.68 o 
   4  -1   6       15.25       -5.18      9.88 o 
   5  -1   6      601.41      585.47     30.09 o 
   6  -1   6       12.51        8.17      4.87 o 
   7  -1   6       71.19       81.85     15.91 o 
  -8   0   6        1.15       -0.23      3.69 o 
  -7   0   6        5.09        1.35      3.74 o 
  -6   0   6       27.20       27.65      9.92 o 
  -5   0   6       64.14       53.98     12.87 o 
  -4   0   6      140.35      112.93     17.44 o 
  -3   0   6       27.91       29.60      9.38 o 
  -2   0   6        7.37        2.60      4.74 o 
  -1   0   6     2814.37     2918.86     33.45 o 
   0   0   6     4320.27     4561.60     46.56 o 
   1   0   6      882.20     1005.67     29.72 o 
   2   0   6     3212.47     3421.58     77.78 o 
   3   0   6       23.70       24.04      8.87 o 
   4   0   6      521.89      525.62     22.29 o 
   5   0   6        0.30       -1.86      4.19 o 
   6   0   6        7.39        3.48      5.31 o 
   7   0   6       15.14       17.09      7.35 o 
  -8   1   6      150.66      158.70     20.42 o 
  -7   1   6        3.96       -3.93      6.10 o 
  -6   1   6      698.08      709.88     49.54 o 
  -5   1   6       33.68       26.06     10.68 o 
  -4   1   6      714.19      721.86     47.46 o 
  -3   1   6      321.79      299.31     27.04 o 
  -2   1   6        0.00        4.18      2.89 o 
  -1   1   6      117.97      125.42      9.34 o 
   0   1   6      126.45      124.20      9.78 o 
   1   1   6        2.97       13.08      4.58 o 
   2   1   6      321.92      359.42     19.33 o 
   3   1   6      672.15      664.86     42.73 o 
   4   1   6      620.41      643.19     25.38 o 
   5   1   6      214.56      210.19     19.20 o 
   6   1   6      509.36      546.13     26.55 o 
   7   1   6        0.43       -2.40      2.40 o 
  -8   2   6      398.92      455.10     25.36 o 
  -7   2   6       89.62       99.41     18.50 o 
  -6   2   6      169.66      180.35     18.86 o 
  -5   2   6      159.66      152.02     26.72 o 
  -4   2   6       15.48       13.53     13.91 o 
  -3   2   6       14.70       19.78      5.00 o 
  -2   2   6        0.09        6.42      4.62 o 
  -1   2   6        1.98        4.70      3.95 o 
   0   2   6       26.10       26.17      4.99 o 
   1   2   6     1374.25     1408.34     70.56 o 
   2   2   6       17.14       30.56      9.97 o 
   3   2   6      260.67      244.65     26.88 o 
   4   2   6        1.31       -3.64      3.64 o 
   5   2   6        7.14        4.93     12.57 o 
   6   2   6        1.99       11.86      5.68 o 
  -9   3   6      179.32      188.63     14.23 o 
  -8   3   6      202.00      185.23     22.00 o 
  -7   3   6      160.30      166.06     23.57 o 
  -6   3   6      127.69      138.06     17.02 o 
  -5   3   6      133.48      113.89     22.59 o 
  -4   3   6      327.36      364.95     59.64 o 
  -3   3   6      501.23      486.56     23.49 o 
  -2   3   6      230.19      230.65     14.31 o 
  -1   3   6       42.42       44.35      6.43 o 
   0   3   6      199.36      254.80     20.90 o 
   1   3   6      245.94      247.98     24.21 o 
   2   3   6       37.43       21.09      8.81 o 
   3   3   6      443.17      436.17     24.78 o 
   4   3   6      241.96      241.21     20.11 o 
   5   3   6        6.79        6.78      8.40 o 
   6   3   6      598.21      634.77     23.14 o 
  -8   4   6      392.27      372.82     31.64 o 
  -7   4   6      323.19      348.27     32.97 o 
  -6   4   6      892.35      906.70     62.91 o 
  -5   4   6      611.57      603.06     36.20 o 
  -4   4   6     1564.46     1549.73    117.52 o 
  -3   4   6      118.71      134.60     12.75 o 
  -2   4   6     3666.39     3892.59     59.21 o 
  -1   4   6      489.43      558.69     44.92 o 
   0   4   6     1220.11     1247.75     55.14 o 
   1   4   6      344.06      347.07     28.79 o 
   2   4   6      833.60      784.87     44.71 o 
   3   4   6        5.59       19.13      9.38 o 
   4   4   6      593.93      576.66     43.77 o 
   5   4   6       22.16       12.09      5.44 o 
   6   4   6        1.50        9.47      4.03 o 
  -9   5   6       18.69       15.71      4.70 o 
  -8   5   6      701.71      673.65     42.86 o 
  -7   5   6       32.24       31.71      8.94 o 
  -6   5   6      584.46      538.08     49.64 o 
  -5   5   6       47.27       51.62      9.01 o 
  -4   5   6      228.30      207.70     18.58 o 
  -3   5   6       25.07       21.51      5.84 o 
  -2   5   6       78.77      101.65      9.94 o 
  -1   5   6        0.19       -1.17      2.51 o 
   0   5   6      173.23      182.40     22.84 o 
   1   5   6       13.88       16.18      6.41 o 
   2   5   6      343.65      352.80     18.55 o 
   3   5   6       23.93       15.32      6.11 o 
   4   5   6      584.12      676.60     42.11 o 
   5   5   6      191.79      217.00     22.88 o 
  -9   6   6       58.90       47.52      7.93 o 
  -8   6   6       14.25       14.67      6.44 o 
  -7   6   6      745.11      811.77     60.01 o 
  -6   6   6      127.49      129.57     25.20 o 
  -5   6   6      878.77      800.87     27.22 o 
  -4   6   6      554.56      553.59     18.52 o 
  -3   6   6      606.79      537.92     38.08 o 
  -2   6   6      447.49      430.53     34.19 o 
  -1   6   6     1269.58     1199.12     58.31 o 
   0   6   6      455.51      433.46     35.82 o 
   1   6   6      584.62      521.78     22.11 o 
   2   6   6       63.41       55.32     12.31 o 
   3   6   6      374.77      382.63     32.45 o 
   4   6   6       54.88       67.48     10.07 o 
   5   6   6      286.17      320.11     22.79 o 
  -8   7   6        7.57       17.60      6.02 o 
  -7   7   6      409.10      423.94     43.23 o 
  -6   7   6        0.29       -1.64      6.77 o 
  -5   7   6      156.72      156.37     17.80 o 
  -4   7   6       53.86       56.54      8.44 o 
  -3   7   6      251.58      246.83     19.33 o 
  -2   7   6       57.62       57.98      9.56 o 
  -1   7   6       22.19       20.31      7.50 o 
   0   7   6      140.36      125.85      9.96 o 
   1   7   6       11.16       22.30      7.46 o 
   2   7   6      241.75      224.57     19.09 o 
   3   7   6       18.11       27.68      6.98 o 
   4   7   6       23.21       26.62      8.54 o 
  -8   8   6       46.86       42.72      7.63 o 
  -7   8   6        4.60       -9.59     13.28 o 
  -6   8   6      777.12      664.61     59.14 o 
  -5   8   6       52.51       29.13     11.14 o 
  -4   8   6      722.36      609.72     35.83 o 
  -3   8   6      230.24      214.73     16.73 o 
  -2   8   6        0.78        7.81      9.97 o 
  -1   8   6       76.12       76.22     16.52 o 
   0   8   6        1.05        0.99      3.90 o 
   1   8   6       33.83       39.07      8.19 o 
   2   8   6       66.01       68.64      9.68 o 
   3   8   6       11.23        5.67      4.30 o 
   4   8   6       71.39       69.51      9.33 o 
  -8   9   6      114.10      137.53     14.89 o 
  -7   9   6       46.59       50.67     15.51 o 
  -6   9   6       12.18       23.72     14.89 o 
  -5   9   6      126.76      132.47     16.55 o 
  -4   9   6      599.45      540.14     34.01 o 
  -3   9   6      442.56      409.31     23.45 o 
  -2   9   6      351.33      314.14     32.38 o 
  -1   9   6      314.50      340.04     22.71 o 
   0   9   6       51.35       36.13      7.78 o 
   1   9   6      418.80      425.95     23.35 o 
   2   9   6        0.01       -3.72      5.27 o 
   3   9   6      586.20      617.77     30.25 o 
  -7  10   6        0.82       -3.29      3.29 o 
  -6  10   6      125.15       89.16     21.52 o 
  -5  10   6        1.13        1.77      5.98 o 
  -4  10   6       29.85       32.93     10.65 o 
  -3  10   6       47.86       34.68     10.42 o 
  -2  10   6       26.19       18.19      5.98 o 
  -1  10   6        4.33       17.13      7.27 o 
   0  10   6      180.03      187.22     15.03 o 
   1  10   6      100.36      112.90     16.08 o 
   2  10   6      267.74      268.66     20.20 o 
  -7  11   6       57.69       54.31     11.49 o 
  -6  11   6      199.36      182.88     23.72 o 
  -5  11   6       14.02        8.27      7.19 o 
  -4  11   6      484.26      448.72     26.65 o 
  -3  11   6      188.41      173.41     22.19 o 
  -2  11   6      864.92      788.52     45.42 o 
  -1  11   6      477.05      470.31     32.94 o 
   0  11   6      466.78      505.06     28.67 o 
   1  11   6      484.50      493.31     16.24 o 
  -5  12   6        9.68       34.39      9.50 o 
  -4  12   6       99.59      109.43     14.43 o 
  -3  12   6       30.78       37.31     10.12 o 
  -2  12   6       23.49       19.79      7.27 o 
  -1  12   6      118.59      172.42     14.87 o 
   1 -13   7      434.82      498.69     22.13 o 
   2 -13   7        9.95       11.31      4.16 o 
   3 -13   7     1240.79     1176.00     37.51 o 
  -1 -12   7      121.82      132.51     12.42 o 
   0 -12   7      248.40      236.40     20.19 o 
   1 -12   7      810.14      817.74     39.84 o 
   2 -12   7      180.79      195.88     20.64 o 
   3 -12   7      128.12      127.72     10.91 o 
   4 -12   7       19.78       11.65      5.66 o 
   5 -12   7      129.02      101.75     16.96 o 
  -2 -11   7        4.29        3.01      2.65 o 
  -1 -11   7      630.95      604.89     35.59 o 
   0 -11   7        9.90       15.26      6.62 o 
   1 -11   7       54.94       52.16     12.92 o 
   2 -11   7       46.35       26.86      9.41 o 
   3 -11   7       65.39       50.21     13.43 o 
   4 -11   7      585.57      627.00     25.62 o 
   5 -11   7       24.41       23.58      8.01 o 
   6 -11   7      590.61      699.62     31.65 o 
  -3 -10   7      279.12      306.42     21.95 o 
  -2 -10   7      720.79      702.40     40.23 o 
  -1 -10   7        3.60       -1.18      5.15 o 
   0 -10   7      155.80      144.04     22.95 o 
   1 -10   7        0.43       10.27      7.49 o 
   2 -10   7      487.97      474.54     38.82 o 
   3 -10   7      112.40      110.37     18.09 o 
   4 -10   7      365.40      412.54     23.58 o 
   5 -10   7      277.62      276.71     28.09 o 
   6 -10   7       18.78       14.53      6.83 o 
  -4  -9   7      565.18      528.61     34.06 o 
  -3  -9   7      504.10      543.82     37.48 o 
  -2  -9   7       59.20       48.06     12.23 o 
  -1  -9   7      130.82      110.83     20.13 o 
   0  -9   7     1162.11     1015.90     61.44 o 
   1  -9   7      143.16      123.71     16.25 o 
   2  -9   7      702.27      577.15     43.45 o 
   3  -9   7      419.16      344.71     32.97 o 
   4  -9   7       14.16       12.53      4.68 o 
   5  -9   7        0.13       -7.19      8.58 o 
   6  -9   7       17.13       26.49      9.07 o 
   7  -9   7      434.32      485.62     27.26 o 
  -5  -8   7      229.66      195.46     18.04 o 
  -4  -8   7       83.58       82.93     10.02 o 
  -3  -8   7       19.08       17.31      5.53 o 
  -2  -8   7     1674.96     1590.93     50.19 o 
  -1  -8   7     1604.02     1590.53     72.60 o 
   0  -8   7      648.03      609.14     35.25 o 
   1  -8   7     2525.28     2309.20    258.04 o 
   2  -8   7       80.92       86.09     16.28 o 
   3  -8   7        5.62       24.98     10.60 o 
   4  -8   7      281.16      318.08     21.86 o 
   5  -8   7      978.98      967.97     52.43 o 
   6  -8   7      129.60      128.64     19.02 o 
   7  -8   7      189.52      169.66     18.27 o 
  -6  -7   7        5.41        5.95      2.94 o 
  -5  -7   7      137.65      152.03     17.71 o 
  -4  -7   7      253.33      245.20     26.95 o 
  -3  -7   7     2138.94     2094.73     80.21 o 
  -2  -7   7       29.90       19.12      8.03 o 
  -1  -7   7     2964.81     2856.81     56.70 o 
   0  -7   7      145.48      134.82     16.54 o 
   1  -7   7       35.42       24.93      5.86 o 
   2  -7   7      186.57      160.36     15.10 o 
   3  -7   7     1874.40     1841.44     53.72 o 
   4  -7   7      396.21      382.79     23.48 o 
   5  -7   7      422.04      445.67     24.07 o 
   6  -7   7        7.84       21.91      8.09 o 
   7  -7   7        1.48        4.79      5.03 o 
  -6  -6   7       64.32       65.60     11.81 o 
  -5  -6   7      438.34      417.09     33.29 o 
  -4  -6   7       26.75       65.83     15.41 o 
  -3  -6   7      212.99      238.16     18.71 o 
  -2  -6   7       33.30       37.86      6.09 o 
  -1  -6   7     1468.72     1628.75     61.33 o 
   0  -6   7     1221.69     1352.56     54.24 o 
   1  -6   7     3726.41     3889.70     97.75 o 
   2  -6   7     4299.13     4283.74    113.47 o 
   3  -6   7     1611.08     1622.90     49.35 o 
   4  -6   7      808.44      823.45     33.62 o 
   5  -6   7      299.99      291.04     20.49 o 
   6  -6   7       64.40       45.95     12.33 o 
   7  -6   7        2.43       -0.06      3.04 o 
  -7  -5   7      250.86      203.81     15.50 o 
  -6  -5   7       20.57       27.98      9.48 o 
  -5  -5   7       47.34       67.78     17.03 o 
  -4  -5   7        1.82        9.61      8.05 o 
  -3  -5   7      472.67      441.80     20.25 o 
  -2  -5   7     1492.80     1525.97     60.02 o 
  -1  -5   7      455.32      498.27     21.90 o 
   0  -5   7     8541.00     9673.21    144.39 o 
   1  -5   7      231.81      210.27     23.58 o 
   2  -5   7     1767.33     1974.78     89.85 o 
   3  -5   7       71.55       70.91     16.61 o 
   4  -5   7      554.67      552.16     22.07 o 
   5  -5   7        3.01       -0.69      6.78 o 
   6  -5   7      333.63      313.15     31.50 o 
   7  -5   7       11.54        9.72      4.84 o 
  -7  -4   7        9.73       19.14      7.06 o 
  -6  -4   7       72.72       68.58     13.84 o 
  -5  -4   7      260.05      212.67     26.58 o 
  -4  -4   7      146.84      141.37     11.96 o 
  -3  -4   7       35.98       35.93     10.66 o 
  -2  -4   7     3502.97     4124.83     90.11 o 
  -1  -4   7        0.61        4.51      3.00 o 
   0  -4   7      125.30      249.92     23.36 o 
   1  -4   7       61.51       56.23      7.49 o 
   2  -4   7     4090.59     3757.53    121.12 o 
   3  -4   7      443.92      403.36     24.60 o 
   4  -4   7     3121.00     3238.60     77.64 o 
   5  -4   7      665.87      673.31     30.69 o 
   6  -4   7      709.11      679.87     47.22 o 
   7  -4   7       86.29       90.30     15.10 o 
  -7  -3   7      361.47      389.81     27.93 o 
  -6  -3   7      331.49      351.83     32.48 o 
  -5  -3   7      188.42      186.70     18.05 o 
  -4  -3   7     2304.22     2369.85     48.88 o 
  -3  -3   7        1.37       14.46     16.32 o 
  -2  -3   7      434.66      519.02     24.06 o 
  -1  -3   7       53.00       44.17      6.89 o 
   0  -3   7      885.32      997.65     43.62 o 
   1  -3   7     3356.02     3497.56    127.74 o 
   2  -3   7      664.29      694.33     28.56 o 
   3  -3   7     3278.62     3016.71    191.44 o 
   4  -3   7       36.65       38.12      6.08 o 
   5  -3   7       73.98       68.16     10.48 o 
   6  -3   7      744.10      748.60     32.21 o 
   7  -3   7       82.72       88.35     14.60 o 
  -8  -2   7       15.19       17.83      4.66 o 
  -7  -2   7       80.84       91.81     15.65 o 
  -6  -2   7       96.09       89.30     12.45 o 
  -5  -2   7      871.16      870.47     31.23 o 
  -4  -2   7       83.57      106.17     16.99 o 
  -3  -2   7      895.74      967.39     51.89 o 
  -2  -2   7      479.31      511.59     28.40 o 
  -1  -2   7     2030.74     2085.09     44.01 o 
   0  -2   7       82.87      109.81      9.48 o 
   1  -2   7     3767.91     3969.44    131.92 o 
   2  -2   7      430.88      424.20     22.98 o 
   3  -2   7       14.94       18.42      6.37 o 
   4  -2   7      464.91      475.31     18.45 o 
   5  -2   7      606.88      632.74     31.22 o 
   6  -2   7       24.73       32.34      7.57 o 
   7  -2   7      193.57      202.18     21.43 o 
  -8  -1   7        7.22       -0.26      3.19 o 
  -7  -1   7       63.47       53.47     13.32 o 
  -6  -1   7       98.98       86.24     10.02 o 
  -5  -1   7       11.27       20.26      9.76 o 
  -4  -1   7       26.86       20.76      7.88 o 
  -3  -1   7     4515.60     4156.60     95.82 o 
  -2  -1   7      285.01      335.14     25.77 o 
  -1  -1   7     8434.91     8805.88     90.71 o 
   0  -1   7     1134.54     1257.35     26.31 o 
   1  -1   7     1313.39     1482.48     38.68 o 
   2  -1   7       90.98       94.01     11.27 o 
   3  -1   7        5.33        4.05      3.68 o 
   4  -1   7     2119.30     2166.77     45.52 o 
   5  -1   7        0.63       -0.89     10.81 o 
   6  -1   7      779.88      770.11     32.54 o 
   7  -1   7      282.94      334.20     24.68 o 
  -8   0   7       47.88       54.66     10.14 o 
  -7   0   7       23.92       34.30      7.43 o 
  -6   0   7        9.76        7.82      6.66 o 
  -5   0   7      992.24      938.93     95.49 o 
  -4   0   7     1191.22     1028.97     54.00 o 
  -3   0   7      876.64      659.25     39.82 o 
  -2   0   7     2486.33     2156.51     65.79 o 
  -1   0   7       88.05       61.32      8.17 o 
   0   0   7      535.26      676.80     19.82 o 
   1   0   7      523.81      632.69     25.75 o 
   2   0   7     3902.47     4071.64     71.04 o 
   3   0   7      443.67      538.76     40.25 o 
   4   0   7      460.01      456.97     26.89 o 
   5   0   7       21.62       15.38      5.96 o 
   6   0   7       16.71       19.57      6.44 o 
   7   0   7        0.32        2.80      3.52 o 
  -8   1   7       20.41       24.23      4.98 o 
  -7   1   7      230.45      252.04     20.35 o 
  -6   1   7      892.28      929.04     38.12 o 
  -5   1   7       49.95       53.60     10.49 o 
  -4   1   7      979.00      895.00     54.39 o 
  -3   1   7       57.33       52.45     11.89 o 
  -2   1   7     1961.47     2133.27    186.49 o 
  -1   1   7       26.31       42.91     13.53 o 
   0   1   7     5344.16     5349.11     67.56 o 
   1   1   7       23.33       25.18      6.08 o 
   2   1   7      792.82      678.05     32.37 o 
   3   1   7      128.08      124.42     20.31 o 
   4   1   7       13.15       14.50      8.61 o 
   5   1   7       17.64       12.54      5.15 o 
   6   1   7       61.09       74.03      9.01 o 
  -8   2   7      180.77      180.85     11.74 o 
  -7   2   7       14.05       17.90      8.28 o 
  -6   2   7        0.38        1.93      5.99 o 
  -5   2   7      101.57      117.62     18.20 o 
  -4   2   7     3886.97     3528.50    114.72 o 
  -3   2   7      368.82      394.57     52.12 o 
  -2   2   7     5555.44     5522.74    188.43 o 
  -1   2   7     1153.78     1156.95     31.68 o 
   0   2   7     1460.45     1457.41     49.21 o 
   1   2   7      739.03      720.35     28.76 o 
   2   2   7      276.12      269.64     26.81 o 
   3   2   7       50.06       56.81     10.12 o 
   4   2   7       31.26       24.16     10.06 o 
   5   2   7      220.23      223.39     25.62 o 
   6   2   7       52.92       44.40      8.80 o 
  -8   3   7       10.35        5.06      5.42 o 
  -7   3   7        5.23        5.39      7.22 o 
  -6   3   7     1223.90     1295.01     38.55 o 
  -5   3   7       93.73       93.38     10.71 o 
  -4   3   7     1087.64      956.16     61.84 o 
  -3   3   7      309.68      268.70     18.48 o 
  -2   3   7        6.75        8.00      3.81 o 
  -1   3   7      304.97      425.43     19.81 o 
   0   3   7      125.93      131.58     17.65 o 
   1   3   7     2572.07     2400.58     77.22 o 
   2   3   7      352.01      287.11     28.79 o 
   3   3   7     2213.30     2043.70     90.38 o 
   4   3   7      235.82      220.66     26.43 o 
   5   3   7      790.91      839.98     47.09 o 
   6   3   7      133.17      118.70     12.15 o 
  -8   4   7      343.95      365.25     30.72 o 
  -7   4   7       41.83       52.72     10.38 o 
  -6   4   7      427.78      391.50     43.53 o 
  -5   4   7      121.98      115.05     12.36 o 
  -4   4   7       25.37       12.05      5.79 o 
  -3   4   7     1325.66     1402.08    109.15 o 
  -2   4   7       30.38       38.93      7.09 o 
  -1   4   7     3646.56     4006.46    335.86 o 
   0   4   7      122.84      125.99     20.01 o 
   1   4   7     2262.64     2127.37     74.41 o 
   2   4   7      209.49      177.33     15.84 o 
   3   4   7      816.65      752.56     50.26 o 
   4   4   7        7.33        1.58      2.56 o 
   5   4   7      102.75      121.58     15.61 o 
  -8   5   7      163.68      172.05     21.36 o 
  -7   5   7      313.82      323.95     24.58 o 
  -6   5   7        0.36        1.39      6.29 o 
  -5   5   7      267.73      296.08     19.30 o 
  -4   5   7      102.12      105.45     11.60 o 
  -3   5   7      770.23      803.90     32.09 o 
  -2   5   7      217.85      237.88     16.10 o 
  -1   5   7       61.99       64.44     14.20 o 
   0   5   7      154.88      123.90     19.61 o 
   1   5   7       49.42       50.76      7.39 o 
   2   5   7      439.58      435.67     26.33 o 
   3   5   7     1028.04     1030.35     54.55 o 
   4   5   7      351.93      363.87     30.43 o 
   5   5   7      904.34      929.30     35.20 o 
  -8   6   7      303.19      321.01     34.09 o 
  -7   6   7      218.98      252.01     34.70 o 
  -6   6   7      237.47      197.51     32.34 o 
  -5   6   7      968.85      986.76     42.96 o 
  -4   6   7      393.80      370.71     15.52 o 
  -3   6   7      452.90      404.51     27.98 o 
  -2   6   7      295.86      243.94     26.99 o 
  -1   6   7       57.83       39.46     11.36 o 
   0   6   7      268.07      302.89     14.70 o 
   1   6   7       17.16       18.10      5.72 o 
   2   6   7      262.22      242.03     19.04 o 
   3   6   7      226.55      225.54     25.18 o 
   4   6   7       53.08       61.04      8.12 o 
   5   6   7      349.11      349.80     20.04 o 
  -8   7   7       84.61       94.94     14.89 o 
  -7   7   7      363.61      385.61     41.90 o 
  -6   7   7     2151.27     2076.52    105.43 o 
  -5   7   7      151.68      152.41     17.53 o 
  -4   7   7     1587.61     1418.76     55.29 o 
  -3   7   7        7.92        5.66      4.00 o 
  -2   7   7       28.64       25.59      7.00 o 
  -1   7   7      207.47      198.49     18.45 o 
   0   7   7        9.98       10.14     25.30 o 
   1   7   7      996.61      989.10     59.48 o 
   2   7   7        6.92        8.41      4.64 o 
   3   7   7      162.97      181.03     14.89 o 
   4   7   7       21.53       20.76      6.84 o 
  -8   8   7     1006.52     1217.47     77.23 o 
  -7   8   7       18.83        7.11      5.91 o 
  -6   8   7      256.77      257.18     36.16 o 
  -5   8   7       19.19       24.18      7.75 o 
  -4   8   7      537.65      437.69     46.05 o 
  -3   8   7      675.94      565.62     27.34 o 
  -2   8   7     1619.94     1385.95     69.07 o 
  -1   8   7     1831.70     1614.79     73.52 o 
   0   8   7     1271.31     1261.09     85.16 o 
   1   8   7      152.57      167.43     15.68 o 
   2   8   7      639.65      654.17     57.33 o 
   3   8   7       46.93       48.41     11.17 o 
  -8   9   7       11.52       11.68      3.73 o 
  -7   9   7       23.28       26.87     10.03 o 
  -6   9   7      481.15      484.99     48.69 o 
  -5   9   7      971.96      973.36     44.76 o 
  -4   9   7      925.69      907.68     43.68 o 
  -3   9   7     1961.95     1969.32     58.16 o 
  -2   9   7      168.69      189.65     25.54 o 
  -1   9   7      249.53      274.45     30.10 o 
   0   9   7       48.99       48.27      8.03 o 
   1   9   7       28.67       27.64      6.81 o 
   2   9   7      162.47      180.45     19.56 o 
  -7  10   7     2073.22     2501.93     83.14 o 
  -6  10   7      211.98      210.51     28.91 o 
  -5  10   7     2328.65     2248.83     63.65 o 
  -4  10   7        5.06       -0.05      4.48 o 
  -3  10   7      491.57      432.62     36.94 o 
  -2  10   7       42.05       38.63      7.51 o 
  -1  10   7       29.83       35.23     11.78 o 
   0  10   7      601.52      623.21     34.42 o 
   1  10   7      421.91      444.80     17.48 o 
  -6  11   7       22.38       25.80      9.65 o 
  -5  11   7       84.75       84.14     17.03 o 
  -4  11   7      318.75      317.97     28.75 o 
  -3  11   7      908.58      900.63     48.42 o 
  -2  11   7     1597.18     1535.91     60.31 o 
  -1  11   7     1418.44     1395.32     52.89 o 
   0  11   7      445.82      429.85     25.38 o 
  -4  12   7     1432.39     1355.64     47.77 o 
  -3  12   7      127.28      119.53     14.26 o 
  -2  12   7      353.00      336.45     21.83 o 
  -1  12   7        0.72       -1.27      2.93 o 
   0 -12   8       37.72       40.78      5.41 o 
   1 -12   8      116.89      108.79     13.72 o 
   2 -12   8      255.62      257.93     21.58 o 
   3 -12   8      354.69      351.04     16.46 o 
   4 -12   8      388.27      438.11     25.78 o 
  -2 -11   8      232.89      243.49     16.75 o 
  -1 -11   8      112.67      113.08     14.07 o 
   0 -11   8        5.58        3.53      3.87 o 
   1 -11   8      148.35      152.14     19.11 o 
   2 -11   8       31.77       27.59      9.47 o 
   3 -11   8       37.24       25.00      5.98 o 
   4 -11   8        5.58        5.99      4.02 o 
   5 -11   8      392.96      431.67     27.57 o 
  -3 -10   8      237.55      246.82     16.84 o 
  -2 -10   8       87.25       92.69     14.47 o 
  -1 -10   8      374.34      393.19     31.54 o 
   0 -10   8      283.24      264.88     26.97 o 
   1 -10   8      698.03      632.71     43.81 o 
   2 -10   8       79.22       80.55     15.58 o 
   3 -10   8      967.25      903.89     51.33 o 
   4 -10   8      149.55      148.19     13.90 o 
   5 -10   8      761.37      805.98     43.57 o 
   6 -10   8       34.02       34.49      8.29 o 
  -4  -9   8       58.55       47.34      5.67 o 
  -3  -9   8       14.77       20.27      5.47 o 
  -2  -9   8      139.94      143.12     20.55 o 
  -1  -9   8      201.25      203.19     24.60 o 
   0  -9   8      340.72      295.45     31.48 o 
   1  -9   8      335.03      301.49     31.22 o 
   2  -9   8      169.69      137.50     22.15 o 
   3  -9   8       78.75       54.22     13.82 o 
   4  -9   8      137.12      136.40     13.73 o 
   5  -9   8      313.51      299.21     18.08 o 
   6  -9   8      356.46      362.39     27.74 o 
  -5  -8   8        1.62        1.73      1.80 o 
  -4  -8   8      245.60      244.37     15.82 o 
  -3  -8   8      244.55      246.58     15.24 o 
  -2  -8   8      334.36      346.14     23.78 o 
  -1  -8   8      172.39      155.82     23.36 o 
   0  -8   8      116.46       70.99     15.47 o 
   1  -8   8        9.49       20.63     10.77 o 
   2  -8   8        6.03        9.21      6.33 o 
   3  -8   8        4.66       -4.38      4.67 o 
   4  -8   8        3.54        3.66      6.80 o 
   5  -8   8       27.55       26.49      5.71 o 
   6  -8   8      276.08      299.88     26.76 o 
   7  -8   8       82.32       86.67     10.88 o 
  -5  -7   8        1.87        5.45      8.43 o 
  -4  -7   8      344.19      341.64     20.68 o 
  -3  -7   8        0.49       -3.79      8.70 o 
  -2  -7   8      229.79      218.84     15.99 o 
  -1  -7   8       16.98        6.07     12.61 o 
   0  -7   8      105.17      102.82     20.17 o 
   1  -7   8       83.92       93.83     11.48 o 
   2  -7   8      281.16      282.24     20.33 o 
   3  -7   8        1.57        8.09      6.43 o 
   4  -7   8      210.30      205.46     17.70 o 
   5  -7   8        2.15        2.52      8.55 o 
   6  -7   8       17.87       16.41      7.91 o 
   7  -7   8       35.93       35.72      8.22 o 
  -6  -6   8       15.55       12.85      3.76 o 
  -5  -6   8      145.36      148.82     19.05 o 
  -4  -6   8       66.06       62.62     10.74 o 
  -3  -6   8     1065.26     1049.72     41.75 o 
  -2  -6   8      165.69      169.25     24.23 o 
  -1  -6   8     1427.16     1283.65     49.68 o 
   0  -6   8      612.54      756.39     42.49 o 
   1  -6   8       70.94       73.52     15.88 o 
   2  -6   8       65.20       63.43     11.25 o 
   3  -6   8       40.79       41.52      6.89 o 
   4  -6   8        5.87       14.85      6.01 o 
   5  -6   8       13.51       16.43      6.01 o 
   6  -6   8      299.04      310.96     29.59 o 
   7  -6   8       17.36        7.23      4.63 o 
  -6  -5   8      229.80      282.54     22.44 o 
  -5  -5   8      175.66      192.69     23.78 o 
  -4  -5   8       81.78       82.23     13.31 o 
  -3  -5   8      252.62      225.21     26.79 o 
  -2  -5   8        9.95        6.27      5.59 o 
  -1  -5   8      147.54      177.14     20.20 o 
   0  -5   8       25.29       35.98     11.14 o 
   1  -5   8     1239.85     1265.15     60.25 o 
   2  -5   8       22.12       27.72      6.51 o 
   3  -5   8      815.33      843.79     26.86 o 
   4  -5   8       61.99       61.74     10.10 o 
   5  -5   8       10.55        8.55      4.54 o 
   6  -5   8      438.12      455.58     23.02 o 
   7  -5   8       58.01       61.07     10.93 o 
  -7  -4   8        2.03        0.02      3.05 o 
  -6  -4   8       24.50       21.70      8.21 o 
  -5  -4   8        7.90       14.98      5.59 o 
  -4  -4   8       28.57       34.73     10.85 o 
  -3  -4   8       33.80       32.01     17.34 o 
  -2  -4   8      672.59      693.47     37.82 o 
  -1  -4   8      620.27      664.46     38.88 o 
   0  -4   8      540.87      594.96     38.83 o 
   1  -4   8      447.63      441.48     36.06 o 
   2  -4   8      175.71      171.82     14.70 o 
   3  -4   8      521.13      532.89     26.34 o 
   4  -4   8      630.57      632.01     29.63 o 
   5  -4   8      616.89      586.98     29.16 o 
   6  -4   8      348.88      347.99     20.44 o 
   7  -4   8       52.80       43.64     10.78 o 
  -7  -3   8      128.52      130.21     16.24 o 
  -6  -3   8       12.25       11.93      4.72 o 
  -5  -3   8      373.53      361.70     24.41 o 
  -4  -3   8      146.83      138.38     16.14 o 
  -3  -3   8      143.28      148.79     17.81 o 
  -2  -3   8        9.87       15.25      5.87 o 
  -1  -3   8      134.44      145.01     12.92 o 
   0  -3   8     1994.66     1990.51     70.16 o 
   1  -3   8     1497.65     1493.43    133.18 o 
   2  -3   8     2246.46     2101.76    102.78 o 
   3  -3   8      828.90      753.54     74.72 o 
   4  -3   8      819.55      836.39     34.55 o 
   5  -3   8      280.18      281.65     20.79 o 
   6  -3   8       22.76       23.39      6.13 o 
   7  -3   8      324.96      346.93     24.56 o 
  -7  -2   8       96.89      110.33     16.86 o 
  -6  -2   8      272.20      299.74     21.54 o 
  -5  -2   8       24.89       16.43      5.52 o 
  -4  -2   8      467.72      440.21     21.09 o 
  -3  -2   8       41.42       52.35     11.30 o 
  -2  -2   8     1615.42     1455.34     56.40 o 
  -1  -2   8       90.08      106.92     11.15 o 
   0  -2   8     1514.89     1565.62     87.85 o 
   1  -2   8       45.36       52.25      7.99 o 
   2  -2   8      758.27      679.33     51.86 o 
   3  -2   8       77.97       78.16     11.79 o 
   4  -2   8      163.32      175.02     11.74 o 
   5  -2   8      254.92      271.09     25.23 o 
   6  -2   8      676.35      713.99     29.77 o 
   7  -2   8       40.31       50.22      8.90 o 
  -8  -1   8       92.67       96.47      9.68 o 
  -7  -1   8       58.97       58.87      7.28 o 
  -6  -1   8       11.55        5.86      5.64 o 
  -5  -1   8      594.53      583.73     25.42 o 
  -4  -1   8      852.55      830.48     48.11 o 
  -3  -1   8      694.23      649.30     40.88 o 
  -2  -1   8     1608.68     1654.41     61.14 o 
  -1  -1   8       66.76       81.56      7.26 o 
   0  -1   8      801.48      810.80     23.10 o 
   1  -1   8     1208.84     1219.30     53.87 o 
   2  -1   8     2874.97     2744.38     62.11 o 
   3  -1   8     1607.64     1539.78     49.52 o 
   4  -1   8     2218.85     2152.57     77.93 o 
   5  -1   8      729.50      731.06     63.07 o 
   6  -1   8      370.66      377.18     26.30 o 
  -8   0   8      172.98      188.80     15.88 o 
  -7   0   8      206.75      218.63     16.95 o 
  -6   0   8      985.45     1053.85     35.21 o 
  -5   0   8       39.95       37.05      8.77 o 
  -4   0   8      486.52      489.87     38.97 o 
  -3   0   8      443.87      477.72     36.75 o 
  -2   0   8      117.06      121.10     17.11 o 
  -1   0   8      386.80      527.08     18.48 o 
   0   0   8        2.12       20.16      4.95 o 
   1   0   8        3.04       15.01      4.89 o 
   2   0   8      108.61      111.16     12.51 o 
   3   0   8      211.77      193.20     16.46 o 
   4   0   8      366.73      303.14     30.53 o 
   5   0   8        3.97        3.66      8.91 o 
   6   0   8      181.20      177.71     14.76 o 
  -8   1   8       17.23       26.15      4.73 o 
  -7   1   8      102.03      106.60     10.38 o 
  -6   1   8        2.96       -2.40      2.71 o 
  -5   1   8        0.56       -0.47      3.29 o 
  -4   1   8      168.85      176.67     25.02 o 
  -3   1   8      153.04      113.71     19.75 o 
  -2   1   8        6.11       10.00      5.96 o 
  -1   1   8        3.05        6.54      6.50 o 
   0   1   8       56.70       42.50      5.78 o 
   1   1   8      993.48     1060.08     35.97 o 
   2   1   8       73.47       54.51     12.79 o 
   3   1   8        0.97        4.84      4.60 o 
   4   1   8        0.44       -4.53      6.86 o 
   5   1   8      324.99      297.73     29.80 o 
   6   1   8      186.27      219.48     19.26 o 
  -8   2   8      228.15      235.91     22.77 o 
  -7   2   8       51.94       37.81     13.48 o 
  -6   2   8      271.73      289.11     18.79 o 
  -5   2   8      720.70      741.89     31.14 o 
  -4   2   8      186.61      153.10     24.62 o 
  -3   2   8      393.55      352.94     32.52 o 
  -2   2   8        1.31        4.90      4.91 o 
  -1   2   8      172.00      159.34     12.73 o 
   0   2   8      333.68      296.42     27.06 o 
   1   2   8       50.20       65.81     13.47 o 
   2   2   8      529.92      584.75     42.02 o 
   3   2   8       13.64        0.34      3.32 o 
   4   2   8      140.81      111.11     19.11 o 
   5   2   8      269.26      261.38     26.63 o 
   6   2   8      435.20      451.21     26.36 o 
  -8   3   8        0.33       -0.34      1.32 o 
  -7   3   8       32.19       40.11     11.53 o 
  -6   3   8       76.82       68.73      9.27 o 
  -5   3   8        3.62        1.33      2.89 o 
  -4   3   8      136.45      124.64     24.05 o 
  -3   3   8      333.06      333.96     39.48 o 
  -2   3   8      498.96      443.04     22.48 o 
  -1   3   8       20.54       14.62      5.03 o 
   0   3   8     1007.01      922.49     49.14 o 
   1   3   8      541.03      489.73     37.44 o 
   2   3   8      533.69      474.15     26.87 o 
   3   3   8     1706.26     1562.87     72.40 o 
   4   3   8     1677.93     1531.97     70.38 o 
   5   3   8      497.56      505.36     24.47 o 
   6   3   8       74.73       87.58     10.59 o 
  -8   4   8       15.61        9.46      4.92 o 
  -7   4   8      133.91      136.66     16.41 o 
  -6   4   8        3.05        9.93     24.22 o 
  -5   4   8       77.84       75.21     11.16 o 
  -4   4   8       19.48       13.34      5.94 o 
  -3   4   8      149.56      146.73     14.33 o 
  -2   4   8      117.50      124.33     12.52 o 
  -1   4   8       95.74      107.61     15.14 o 
   0   4   8     1101.12      992.49     52.97 o 
   1   4   8      623.94      604.07     24.24 o 
   2   4   8     2266.32     2013.24     79.37 o 
   3   4   8       15.73       21.47     10.80 o 
   4   4   8      255.80      259.75     19.84 o 
   5   4   8      936.05     1034.93     42.02 o 
  -8   5   8      190.90      183.35     20.00 o 
  -7   5   8       14.11        5.74      6.73 o 
  -6   5   8      190.19      205.68     26.43 o 
  -5   5   8       18.22       -5.88      6.69 o 
  -4   5   8      181.09      177.78      9.93 o 
  -3   5   8      220.95      256.04     18.94 o 
  -2   5   8      760.62      764.44     48.97 o 
  -1   5   8      303.33      317.06     31.26 o 
   0   5   8      587.34      568.74     29.35 o 
   1   5   8       30.51       15.68      5.30 o 
   2   5   8       55.32       57.10     16.32 o 
   3   5   8      951.57      968.05     38.86 o 
   4   5   8       30.51       35.07     11.52 o 
   5   5   8     1131.44     1281.03     43.48 o 
  -8   6   8        7.76        1.58      5.66 o 
  -7   6   8      110.40      114.94     15.38 o 
  -6   6   8        1.05        4.25      7.28 o 
  -5   6   8       87.21       92.51     13.69 o 
  -4   6   8        3.45        9.25      5.03 o 
  -3   6   8        0.38       -2.44      8.94 o 
  -2   6   8       49.68       48.73     10.08 o 
  -1   6   8       10.12        4.40      5.16 o 
   0   6   8        2.77        8.44      5.13 o 
   1   6   8      871.48      772.83     34.72 o 
   2   6   8       12.21       10.73      4.45 o 
   3   6   8      910.63      980.89     50.07 o 
   4   6   8       41.40       41.84      6.61 o 
  -8   7   8       74.38       89.15     12.32 o 
  -7   7   8      657.36      705.87     54.63 o 
  -6   7   8        3.56        9.18      5.45 o 
  -5   7   8     1545.09     1496.06     55.66 o 
  -4   7   8        1.35        4.46      7.81 o 
  -3   7   8     1580.14     1563.23     38.29 o 
  -2   7   8       50.35       65.30     15.16 o 
  -1   7   8     2033.48     1948.49     80.82 o 
   0   7   8       18.93        8.67      5.08 o 
   1   7   8      959.53      989.59     46.35 o 
   2   7   8       24.24       28.22      8.10 o 
   3   7   8       38.24       44.37      7.00 o 
   4   7   8        9.14       13.81      5.01 o 
  -8   8   8       46.43       53.83      9.36 o 
  -7   8   8        8.51        5.66      6.28 o 
  -6   8   8      125.10      114.33     25.72 o 
  -5   8   8        3.93       16.53      6.81 o 
  -4   8   8       94.19       86.98     14.04 o 
  -3   8   8       71.66       55.88     10.19 o 
  -2   8   8      214.43      171.63     25.20 o 
  -1   8   8      534.61      462.89     39.98 o 
   0   8   8       18.62       16.68      6.05 o 
   1   8   8      534.61      553.35     27.93 o 
   2   8   8       32.14       38.74      7.24 o 
   3   8   8      143.68      153.69     16.01 o 
  -7   9   8       27.36       52.92     13.90 o 
  -6   9   8      200.77      214.25     32.28 o 
  -5   9   8       13.02       11.55     14.17 o 
  -4   9   8      177.66      149.49     19.66 o 
  -3   9   8       62.44       58.71      9.80 o 
  -2   9   8        1.43       11.23      7.61 o 
  -1   9   8        0.09       10.76      8.10 o 
   0   9   8        2.77       10.93      4.97 o 
   1   9   8      175.23      169.19     13.27 o 
   2   9   8      188.26      190.23     16.87 o 
  -7  10   8      159.78      168.66     11.74 o 
  -6  10   8       46.18       52.96     13.74 o 
  -5  10   8       11.95       19.57      6.68 o 
  -4  10   8      240.40      240.97     19.34 o 
  -3  10   8        5.52        7.43      8.05 o 
  -2  10   8      101.20       82.85     11.14 o 
  -1  10   8       79.51       79.42     14.31 o 
   0  10   8       10.59        4.33      5.00 o 
  -6  11   8        6.71        9.59      5.32 o 
  -5  11   8      400.39      342.48     28.30 o 
  -4  11   8        7.95        7.34      4.84 o 
  -3  11   8        7.15       13.31      6.94 o 
  -2  11   8        3.38        8.48      6.34 o 
  -1  11   8      762.65      737.96     35.17 o 
   0  11   8       45.37       49.33      7.69 o 
  -3  12   8     2295.24     2410.93     55.27 o 
  -2  12   8      233.64      232.97     15.56 o 
   0 -12   9      663.67      780.02     26.81 o 
   1 -12   9      523.79      585.33     26.83 o 
   2 -12   9      892.82      964.38     76.57 o 
   3 -12   9      148.96      151.56     20.14 o 
  -2 -11   9      634.52      594.80     25.87 o 
  -1 -11   9      123.97      130.01     11.08 o 
   0 -11   9      269.26      285.95     16.21 o 
   1 -11   9       18.31       16.15      8.40 o 
   2 -11   9      206.52      212.49     21.21 o 
   3 -11   9       20.96       22.03      6.72 o 
   4 -11   9      992.44     1097.97     35.66 o 
   5 -11   9        5.73        6.16      3.39 o 
  -3 -10   9        1.44       -2.44      3.97 o 
  -2 -10   9        0.23        5.97      3.53 o 
  -1 -10   9       12.79       26.00      8.98 o 
   0 -10   9     1044.73     1105.39     53.47 o 
   1 -10   9      112.14      116.41     12.12 o 
   2 -10   9     1037.15     1040.09     53.50 o 
   3 -10   9      322.37      331.58     21.17 o 
   4 -10   9      202.63      227.13     16.03 o 
   5 -10   9      289.15      331.47     25.27 o 
  -4  -9   9       33.54       29.03      6.36 o 
  -3  -9   9       26.82       14.14      8.54 o 
  -2  -9   9      793.72      850.79     31.06 o 
  -1  -9   9      404.14      379.22     33.37 o 
   0  -9   9      304.54      279.75     29.09 o 
   1  -9   9      496.71      411.69     25.20 o 
   2  -9   9        7.24       -4.34      5.54 o 
   3  -9   9       13.39       12.70      5.00 o 
   4  -9   9       67.86       80.59     10.27 o 
   5  -9   9      428.69      472.16     21.41 o 
   6  -9   9      242.02      280.58     20.94 o 
  -5  -8   9      150.63      150.67     13.00 o 
  -4  -8   9      105.47       99.79     14.45 o 
  -3  -8   9       62.96       68.68     10.29 o 
  -2  -8   9        3.19       17.91      6.38 o 
  -1  -8   9      142.10      141.37     15.80 o 
   0  -8   9        9.63       -2.91      9.69 o 
   1  -8   9      698.02      615.63     43.28 o 
   2  -8   9        3.39        6.66      8.60 o 
   3  -8   9     1364.97     1179.98     41.66 o 
   4  -8   9       40.96       35.55      7.16 o 
   5  -8   9      147.95      140.19     12.73 o 
   6  -8   9        1.64       -1.56      1.85 o 
  -5  -7   9      387.77      344.04     46.60 o 
  -4  -7   9       13.04       25.34      6.46 o 
  -3  -7   9      890.28      869.72     58.71 o 
  -2  -7   9        0.49       -2.81      7.73 o 
  -1  -7   9       13.24       20.73      8.22 o 
   0  -7   9       39.24       24.13     11.34 o 
   1  -7   9      220.74      206.07     24.64 o 
   2  -7   9       10.68        5.22      6.38 o 
   3  -7   9       49.60       51.99     13.10 o 
   4  -7   9       28.27       31.78      7.10 o 
   5  -7   9      391.73      398.56     22.34 o 
   6  -7   9       12.36       16.53      6.51 o 
  -6  -6   9      661.00      671.96     31.82 o 
  -5  -6   9      400.35      430.25     17.34 o 
  -4  -6   9     1442.74     1508.55     64.61 o 
  -3  -6   9        2.06        6.77      8.29 o 
  -2  -6   9      266.09      248.71     21.21 o 
  -1  -6   9       70.87       59.02     10.58 o 
   0  -6   9      111.26      106.05     13.41 o 
   1  -6   9        1.63       -1.16     16.30 o 
   2  -6   9        5.04        4.29      5.95 o 
   3  -6   9      229.16      253.50     33.36 o 
   4  -6   9        0.70       12.09      6.18 o 
   5  -6   9      223.51      246.94     18.13 o 
   6  -6   9      149.07      153.83     11.81 o 
  -6  -5   9       84.49       95.52     15.84 o 
  -5  -5   9        0.68       -0.83      3.18 o 
  -4  -5   9      997.63      986.30     56.52 o 
  -3  -5   9       16.75       11.16     10.28 o 
  -2  -5   9     7695.17     6255.65    194.62 o 
  -1  -5   9       44.61       43.03      9.14 o 
   0  -5   9     5241.73     5674.79    123.95 o 
   1  -5   9       23.78       21.80     11.84 o 
   2  -5   9     1843.24     1936.76     54.91 o 
   3  -5   9        2.46        5.98      3.79 o 
   4  -5   9     1048.21     1160.74     42.98 o 
   5  -5   9      507.77      503.77     26.05 o 
   6  -5   9      118.81      123.55     11.06 o 
  -7  -4   9       20.10       16.39      4.99 o 
  -6  -4   9      327.20      325.82     31.25 o 
  -5  -4   9       81.03      104.65     18.25 o 
  -4  -4   9     3294.66     3000.13    101.98 o 
  -3  -4   9       81.99       65.10     11.91 o 
  -2  -4   9      891.96      913.19     45.80 o 
  -1  -4   9        9.01       18.25      8.85 o 
   0  -4   9      555.39      598.77     40.91 o 
   1  -4   9      956.21      967.54     56.15 o 
   2  -4   9     2090.56     2171.44     48.40 o 
   3  -4   9     2293.09     2341.47     54.41 o 
   4  -4   9     1941.28     2012.27    111.29 o 
   5  -4   9      559.54      571.87     40.06 o 
   6  -4   9      602.59      597.36     25.23 o 
  -7  -3   9        7.19        5.19      4.86 o 
  -6  -3   9     1028.56     1157.68     65.80 o 
  -5  -3   9       22.50       22.39      9.11 o 
  -4  -3   9      321.29      305.10     23.18 o 
  -3  -3   9      166.99      185.63     13.51 o 
  -2  -3   9      312.89      319.69     28.07 o 
  -1  -3   9     4756.63     4759.41    114.25 o 
   0  -3   9     1256.36     1262.84     59.55 o 
   1  -3   9     5016.59     5181.88    482.96 o 
   2  -3   9      152.21      147.09     17.50 o 
   3  -3   9      411.55      383.22     20.07 o 
   4  -3   9      147.02      140.21     19.68 o 
   5  -3   9       85.24       87.69     12.29 o 
   6  -3   9      118.29      129.44     11.81 o 
  -7  -2   9       90.31       84.97      9.49 o 
  -6  -2   9       61.61       68.04     11.35 o 
  -5  -2   9       47.31       37.97      9.83 o 
  -4  -2   9       37.56       31.73      7.19 o 
  -3  -2   9     3542.61     3305.67     92.27 o 
  -2  -2   9      173.27      173.73     21.22 o 
  -1  -2   9     2967.14     2873.05     60.40 o 
   0  -2   9       60.02       74.66     14.55 o 
   1  -2   9       16.21       35.57      7.45 o 
   2  -2   9       61.45       47.46     10.22 o 
   3  -2   9     1258.14     1217.35     44.97 o 
   4  -2   9      103.18      115.25     18.22 o 
   5  -2   9      869.18      820.41     47.65 o 
   6  -2   9       49.88       45.13      9.79 o 
  -7  -1   9       43.34       41.52     11.35 o 
  -6  -1   9       49.94       52.46      8.08 o 
  -5  -1   9      783.66      756.61     37.31 o 
  -4  -1   9        7.44       14.10      5.80 o 
  -3  -1   9      870.80      776.47     46.59 o 
  -2  -1   9      178.57      170.55     21.93 o 
  -1  -1   9        0.04        2.84      3.51 o 
   0  -1   9      302.89      326.91     19.23 o 
   1  -1   9      773.66      765.30     32.05 o 
   2  -1   9     1152.12     1109.52     41.58 o 
   3  -1   9      230.61      223.76     15.39 o 
   4  -1   9      130.91      181.09     24.00 o 
   5  -1   9      313.63      296.95     29.48 o 
   6  -1   9        5.10       -1.01      2.89 o 
  -8   0   9      374.76      419.18     21.93 o 
  -7   0   9      597.57      647.66     42.96 o 
  -6   0   9        1.65        8.27      5.74 o 
  -5   0   9      687.55      627.41     27.88 o 
  -4   0   9       41.33       16.21      7.20 o 
  -3   0   9      210.71      172.53     22.42 o 
  -2   0   9     1276.33     1436.96     61.67 o 
  -1   0   9      187.69      193.76     14.10 o 
   0   0   9     1600.83     1683.87     44.69 o 
   1   0   9       47.52       58.41     13.09 o 
   2   0   9       40.15       34.52     13.32 o 
   3   0   9      346.87      325.47     22.87 o 
   4   0   9       81.34       77.45     16.06 o 
   5   0   9       97.76       91.04     15.80 o 
   6   0   9      192.78      203.13     18.44 o 
  -8   1   9     1393.93     1510.20     50.38 o 
  -7   1   9       35.74       41.79     11.72 o 
  -6   1   9     2406.39     2328.63     88.31 o 
  -5   1   9       27.12       23.49      7.78 o 
  -4   1   9      483.02      480.42     24.54 o 
  -3   1   9      269.01      259.90     29.22 o 
  -2   1   9      445.53      468.15     35.15 o 
  -1   1   9        2.26       -1.58      2.99 o 
   0   1   9      662.94      807.01     31.96 o 
   1   1   9      301.96      287.41     19.98 o 
   2   1   9      321.96      381.93     23.56 o 
   3   1   9       21.29        6.59      6.22 o 
   4   1   9      376.19      371.63     35.36 o 
   5   1   9        9.67        4.88      7.05 o 
   6   1   9        8.65       16.04      5.13 o 
  -8   2   9       85.93       93.70     14.02 o 
  -7   2   9      624.59      639.58     28.88 o 
  -6   2   9      506.92      508.44     41.02 o 
  -5   2   9      163.48      152.65     15.36 o 
  -4   2   9     1190.26     1103.48     50.00 o 
  -3   2   9      758.41      622.72     45.16 o 
  -2   2   9     1848.50     1682.67     65.36 o 
  -1   2   9     1469.50     1389.81     55.27 o 
   0   2   9     1908.35     1739.63     68.71 o 
   1   2   9      295.83      274.94     29.20 o 
   2   2   9      407.56      400.26     24.95 o 
   3   2   9       46.80       42.78     14.33 o 
   4   2   9      208.61      204.54     25.69 o 
   5   2   9       18.20       21.04      9.06 o 
   6   2   9      233.04      223.48     15.57 o 
  -8   3   9      182.73      184.99     12.90 o 
  -7   3   9     1577.74     1667.06     45.07 o 
  -6   3   9      317.16      321.55     26.05 o 
  -5   3   9     7048.37     6752.44    186.22 o 
  -4   3   9      227.30      211.11     14.28 o 
  -3   3   9     6851.78     6363.03    139.60 o 
  -2   3   9      264.64      270.47     21.14 o 
  -1   3   9     1729.01     1904.10     69.34 o 
   0   3   9      160.80      175.34     22.99 o 
   1   3   9       13.59       20.67      5.75 o 
   2   3   9        1.47        7.79      7.02 o 
   3   3   9      227.02      197.83     27.41 o 
   4   3   9       13.92        8.29      9.17 o 
   5   3   9       34.26       34.74      7.37 o 
  -8   4   9      103.21      109.58     10.30 o 
  -7   4   9      312.29      322.15     29.00 o 
  -6   4   9        0.32       -6.66      6.66 o 
  -5   4   9      202.18      205.85     20.94 o 
  -4   4   9        8.18        8.73      4.37 o 
  -3   4   9     4172.38     4001.86     78.64 o 
  -2   4   9      830.29      846.48     33.28 o 
  -1   4   9    11774.69    11278.45    187.24 o 
   0   4   9      287.32      272.03     20.62 o 
   1   4   9     8338.08     8035.55     90.84 o 
   2   4   9       58.03       48.90      9.81 o 
   3   4   9      641.35      639.74     32.34 o 
   4   4   9        6.66        4.96      5.73 o 
   5   4   9        4.95        9.90      3.06 o 
  -8   5   9       27.34       29.29      7.49 o 
  -7   5   9        7.59        5.55      6.14 o 
  -6   5   9      129.20      124.05     15.89 o 
  -5   5   9      642.51      594.51     35.18 o 
  -4   5   9     2134.66     1955.12     53.79 o 
  -3   5   9     1441.32     1508.56     33.44 o 
  -2   5   9     1057.83     1076.38     33.46 o 
  -1   5   9      104.34      116.65     14.23 o 
   0   5   9      112.11      103.97     13.91 o 
   1   5   9     1738.07     1660.28     51.99 o 
   2   5   9      173.85      152.75     16.14 o 
   3   5   9     2188.67     2234.94     80.20 o 
   4   5   9       33.28       34.84      9.57 o 
  -8   6   9      111.89      101.71     13.16 o 
  -7   6   9      563.36      603.72     30.45 o 
  -6   6   9      182.44      206.69     34.87 o 
  -5   6   9      467.25      469.04     24.11 o 
  -4   6   9        0.51        5.72      6.59 o 
  -3   6   9        5.12        7.35      3.20 o 
  -2   6   9     1345.77     1325.91     38.12 o 
  -1   6   9      279.84      293.91     30.30 o 
   0   6   9     1883.47     1721.98     76.21 o 
   1   6   9       69.67       63.67     10.30 o 
   2   6   9      729.09      721.40     47.41 o 
   3   6   9        6.03        6.76      4.85 o 
   4   6   9       10.05       12.27      4.99 o 
  -8   7   9      417.11      460.13     22.96 o 
  -7   7   9      122.01      123.75     13.36 o 
  -6   7   9      282.77      284.21     22.98 o 
  -5   7   9       43.96       31.11      7.15 o 
  -4   7   9        8.50        7.21      4.96 o 
  -3   7   9       46.14       47.73      6.90 o 
  -2   7   9      112.57       99.82     20.41 o 
  -1   7   9      342.17      288.32     31.45 o 
   0   7   9        2.34        0.81      5.30 o 
   1   7   9       56.08       45.56     10.02 o 
   2   7   9      418.89      420.11     23.03 o 
   3   7   9       14.02       19.69      4.61 o 
  -7   8   9      218.00      216.44     19.76 o 
  -6   8   9       48.18       45.93     10.76 o 
  -5   8   9       16.82        3.91      4.19 o 
  -4   8   9      284.16      242.76     22.54 o 
  -3   8   9      257.26      220.03     18.94 o 
  -2   8   9       59.62       56.33     16.66 o 
  -1   8   9        8.44       24.43      9.29 o 
   0   8   9        1.04        7.70      8.22 o 
   1   8   9       29.29       19.05      5.36 o 
   2   8   9       11.89        2.03      6.61 o 
  -7   9   9        1.49       -3.34      3.34 o 
  -6   9   9      251.79      286.24     35.62 o 
  -5   9   9      202.97      200.47     14.59 o 
  -4   9   9        3.57       13.63      6.48 o 
  -3   9   9      179.20      189.01     17.17 o 
  -2   9   9        8.16        5.96      9.47 o 
  -1   9   9        7.56        3.02      7.39 o 
   0   9   9       83.86       79.35     14.42 o 
   1   9   9       42.82       42.40      6.06 o 
  -6  10   9      431.12      435.62     36.14 o 
  -5  10   9     1803.15     1745.43     46.28 o 
  -4  10   9      117.44      104.46     16.60 o 
  -3  10   9      623.64      596.56     38.62 o 
  -2  10   9       15.29       13.97      4.58 o 
  -1  10   9       25.42       26.30      5.70 o 
   0  10   9        0.79       -0.88      4.01 o 
  -4  11   9      606.37      589.33     32.36 o 
  -3  11   9      452.11      408.43     26.94 o 
  -2  11   9      789.69      776.85     35.72 o 
  -1  11   9      302.54      304.84     19.41 o 
   1 -12  10       29.13       24.81      5.67 o 
   2 -12  10       73.98       55.24      7.76 o 
  -1 -11  10      321.57      310.26     20.09 o 
   0 -11  10        0.66       -0.96      3.94 o 
   1 -11  10      189.00      201.48     18.36 o 
   2 -11  10        3.18        2.43      3.33 o 
   3 -11  10        1.18       -1.06      4.45 o 
   4 -11  10      112.27      108.98      7.66 o 
  -3 -10  10        3.91       -3.97      3.97 o 
  -2 -10  10       10.91        9.13      5.79 o 
  -1 -10  10        3.17        7.07      4.87 o 
   0 -10  10       11.24       13.36      5.20 o 
   1 -10  10      263.82      263.83     24.93 o 
   2 -10  10      370.60      344.46     21.01 o 
   3 -10  10      834.33      853.52     31.55 o 
   4 -10  10      357.22      369.56     18.20 o 
   5 -10  10      236.07      260.98     18.12 o 
  -3  -9  10        1.39       -0.96      3.05 o 
  -2  -9  10       94.85      113.87     16.36 o 
  -1  -9  10       38.15       56.78     13.13 o 
   0  -9  10      497.76      494.20     62.68 o 
   1  -9  10      288.95      306.06     21.41 o 
   2  -9  10      563.12      578.24     40.26 o 
   3  -9  10       27.77       22.82      6.42 o 
   4  -9  10       23.94       33.50      6.54 o 
   5  -9  10       12.33       17.04      4.47 o 
  -4  -8  10       70.21       70.86      8.31 o 
  -3  -8  10      513.53      511.78     37.15 o 
  -2  -8  10      347.91      338.41     31.60 o 
  -1  -8  10      110.22       96.58     19.15 o 
   0  -8  10      627.75      664.28     44.82 o 
   1  -8  10       12.10        6.95     10.73 o 
   2  -8  10        2.64        0.80      7.55 o 
   3  -8  10       57.89       58.85      9.73 o 
   4  -8  10     1210.59     1301.33     40.76 o 
   5  -8  10      198.46      227.75     14.94 o 
  -5  -7  10       38.12       44.26      9.86 o 
  -4  -7  10       12.14       14.14     10.25 o 
  -3  -7  10      125.51      129.90     21.67 o 
  -2  -7  10       29.29       47.54     16.76 o 
  -1  -7  10      700.86      721.64     50.19 o 
   0  -7  10      388.36      415.89     37.35 o 
   1  -7  10     1500.92     1621.61     48.03 o 
   2  -7  10     2788.56     2905.98     87.68 o 
   3  -7  10      896.18      961.72     42.10 o 
   4  -7  10      496.48      522.94     31.25 o 
   5  -7  10      240.99      262.47     17.23 o 
   6  -7  10       58.53       67.63     10.66 o 
  -6  -6  10       17.50       14.07      4.91 o 
  -5  -6  10        7.19        5.98      7.30 o 
  -4  -6  10      184.43      193.87     18.36 o 
  -3  -6  10       99.11       86.14     13.91 o 
  -2  -6  10        3.33       13.27      6.94 o 
  -1  -6  10      681.59      597.24     32.94 o 
   0  -6  10      298.93      259.72     22.12 o 
   1  -6  10      298.35      329.50     22.66 o 
   2  -6  10      166.75      164.63     22.77 o 
   3  -6  10        1.21       12.94     10.65 o 
   4  -6  10      949.06     1003.94     56.36 o 
   5  -6  10      377.24      385.16     25.43 o 
   6  -6  10       75.48       77.87      7.67 o 
  -6  -5  10      226.91      227.12     21.47 o 
  -5  -5  10      104.56      111.18     10.07 o 
  -4  -5  10      387.64      383.53     27.60 o 
  -3  -5  10        9.67        5.55     11.28 o 
  -2  -5  10      402.92      333.41     25.26 o 
  -1  -5  10       37.22       35.14      9.28 o 
   0  -5  10       32.55       29.40      6.79 o 
   1  -5  10      520.50      488.63     27.19 o 
   2  -5  10       56.64       40.29      8.46 o 
   3  -5  10     1329.11     1195.33     58.22 o 
   4  -5  10      876.24      889.81     49.36 o 
   5  -5  10      239.48      252.35     17.82 o 
   6  -5  10     1642.06     1678.95     50.16 o 
  -6  -4  10       91.63      120.41     11.47 o 
  -5  -4  10        0.93        2.41      8.43 o 
  -4  -4  10      126.23      112.33     15.36 o 
  -3  -4  10      131.66      107.56     12.07 o 
  -2  -4  10      260.91      257.84     17.51 o 
  -1  -4  10       23.79       24.90      5.65 o 
   0  -4  10       13.72        2.59      4.15 o 
   1  -4  10       35.77       26.55      6.34 o 
   2  -4  10      498.04      426.79     28.40 o 
   3  -4  10      268.49      241.32     26.33 o 
   4  -4  10      848.06      816.72     47.70 o 
   5  -4  10      289.29      287.05     26.97 o 
   6  -4  10        0.76        4.40      3.14 o 
  -7  -3  10      122.07      119.97     14.34 o 
  -6  -3  10      762.46      832.96     34.50 o 
  -5  -3  10       23.52       20.26      7.62 o 
  -4  -3  10      982.82      939.07     33.66 o 
  -3  -3  10       96.84       94.30      9.57 o 
  -2  -3  10       93.44       90.15      8.57 o 
  -1  -3  10      171.16      168.86     21.93 o 
   0  -3  10      117.42       94.11     18.68 o 
   1  -3  10       19.49       17.93      7.95 o 
   2  -3  10      382.69      373.03     19.16 o 
   3  -3  10       97.62      109.49     17.75 o 
   4  -3  10      150.05      141.63     21.23 o 
   5  -3  10      830.47      827.20     45.98 o 
   6  -3  10      774.80      759.30     35.57 o 
  -7  -2  10        6.69       11.07      4.63 o 
  -6  -2  10       15.08       15.51      6.39 o 
  -5  -2  10       11.06        0.61      5.47 o 
  -4  -2  10      560.27      538.85     22.90 o 
  -3  -2  10       64.41       72.76      7.19 o 
  -2  -2  10     3251.29     2930.82     90.23 o 
  -1  -2  10      598.65      601.43     29.99 o 
   0  -2  10     4413.49     3959.67    111.32 o 
   1  -2  10        0.26       -2.01      2.95 o 
   2  -2  10      420.03      413.45     20.36 o 
   3  -2  10      357.59      330.04     30.58 o 
   4  -2  10        0.36        9.79      5.24 o 
   5  -2  10      277.24      256.26     26.40 o 
   6  -2  10       68.30       63.50     11.24 o 
  -7  -1  10        7.25        7.20      5.36 o 
  -6  -1  10       46.24       39.67      7.55 o 
  -5  -1  10       70.40       70.20      9.66 o 
  -4  -1  10      206.45      155.29     12.22 o 
  -3  -1  10      392.79      322.78     18.51 o 
  -2  -1  10      310.99      263.05     27.83 o 
  -1  -1  10       23.42       40.95     11.33 o 
   0  -1  10      617.35      690.72     42.10 o 
   1  -1  10     1154.09     1111.69     44.16 o 
   2  -1  10      836.45      893.79     24.67 o 
   3  -1  10     2098.23     1960.91     75.24 o 
   4  -1  10      273.45      251.67     28.15 o 
   5  -1  10      425.18      395.11     32.54 o 
   6  -1  10      138.76      144.32     15.40 o 
  -8   0  10      169.91      174.47     13.38 o 
  -7   0  10       14.99       11.08      5.98 o 
  -6   0  10       31.69       20.32      9.59 o 
  -5   0  10       16.31        5.57      3.27 o 
  -4   0  10      143.89      152.30     10.30 o 
  -3   0  10       50.55       29.50     10.67 o 
  -2   0  10      117.56      105.86     17.53 o 
  -1   0  10     2433.93     2260.37    146.86 o 
   0   0  10       17.86       12.23      5.04 o 
   1   0  10     5952.55     5323.80    196.67 o 
   2   0  10       20.51        8.23      6.95 o 
   3   0  10     1158.21     1044.51     56.69 o 
   4   0  10        0.91        5.41      5.45 o 
   5   0  10        4.29        0.09      4.67 o 
   6   0  10       34.54       34.49      6.91 o 
  -8   1  10      521.20      584.98     29.71 o 
  -7   1  10       54.41       67.28     10.65 o 
  -6   1  10      555.14      511.24     30.50 o 
  -5   1  10       40.61       57.11     15.61 o 
  -4   1  10      108.79      117.70     11.97 o 
  -3   1  10      924.50      776.68     52.33 o 
  -2   1  10      220.59      232.48     28.38 o 
  -1   1  10     3423.66     3218.09     63.06 o 
   0   1  10      460.56      414.98     33.65 o 
   1   1  10       40.24       32.21      6.96 o 
   2   1  10       26.41       24.65      7.12 o 
   3   1  10      692.29      617.54     44.89 o 
   4   1  10      718.71      635.35     44.52 o 
   5   1  10      336.01      354.61     29.49 o 
   6   1  10      660.99      672.82     26.73 o 
  -8   2  10      174.58      199.78     19.87 o 
  -7   2  10        9.24       22.62     10.26 o 
  -6   2  10      709.37      704.10     48.46 o 
  -5   2  10      632.75      612.89     35.83 o 
  -4   2  10      699.40      672.69     25.63 o 
  -3   2  10     1045.13     1014.83     31.94 o 
  -2   2  10        7.52       21.86      7.83 o 
  -1   2  10      101.11      106.66     11.84 o 
   0   2  10       44.43       28.84     10.69 o 
   1   2  10      361.58      343.11     22.57 o 
   2   2  10     2956.11     2585.38     89.22 o 
   3   2  10        2.44        4.20      7.06 o 
   4   2  10     1790.02     1631.32     70.17 o 
   5   2  10       61.51       66.36      8.45 o 
  -8   3  10       19.48       23.91      8.10 o 
  -7   3  10      448.94      483.56     26.07 o 
  -6   3  10        3.67       -6.21      6.21 o 
  -5   3  10      154.36      149.62     18.15 o 
  -4   3  10      763.10      711.74     26.65 o 
  -3   3  10       66.08       77.57     10.13 o 
  -2   3  10      932.61      939.28     49.82 o 
  -1   3  10      200.37      209.08     13.54 o 
   0   3  10      991.92      909.57     59.61 o 
   1   3  10     1647.45     1548.34     40.54 o 
   2   3  10     1016.66      876.42     53.58 o 
   3   3  10     1247.78     1234.23     63.48 o 
   4   3  10       94.99       92.16     12.01 o 
   5   3  10      122.93      133.09     14.31 o 
  -8   4  10       34.92       45.30     11.87 o 
  -7   4  10      366.76      375.31     30.73 o 
  -6   4  10      130.01      118.07     16.33 o 
  -5   4  10     1074.80     1001.65     46.42 o 
  -4   4  10      164.97      141.52     16.75 o 
  -3   4  10       85.56       69.51     10.41 o 
  -2   4  10      994.69     1084.47     27.61 o 
  -1   4  10      496.61      474.43     22.15 o 
   0   4  10     1646.04     1581.49     40.98 o 
   1   4  10      178.68      162.95     16.45 o 
   2   4  10      123.86      105.94     14.23 o 
   3   4  10      853.28      852.72     36.23 o 
   4   4  10        1.75        6.37      3.42 o 
   5   4  10     1516.74     1628.30     40.17 o 
  -8   5  10       13.49       14.19      6.72 o 
  -7   5  10      206.71      228.37     21.74 o 
  -6   5  10        4.16        8.30     11.26 o 
  -5   5  10       31.88       28.24      8.38 o 
  -4   5  10      248.13      272.44     28.75 o 
  -3   5  10     1555.99     1534.11     69.14 o 
  -2   5  10      639.79      632.77     26.42 o 
  -1   5  10     1390.37     1336.97     46.13 o 
   0   5  10      360.39      368.69     23.88 o 
   1   5  10      274.99      264.24     21.19 o 
   2   5  10       37.70       40.29      8.54 o 
   3   5  10      840.11      839.90     32.34 o 
   4   5  10       37.20       43.36      6.22 o 
  -8   6  10        0.26        2.46      4.31 o 
  -7   6  10      312.31      345.39     36.55 o 
  -6   6  10        6.03        1.21      9.39 o 
  -5   6  10     1725.93     1621.59     59.64 o 
  -4   6  10        0.87        8.42      8.52 o 
  -3   6  10     1743.28     1750.39     67.23 o 
  -2   6  10        5.90        8.72      8.75 o 
  -1   6  10       59.25       56.37     13.48 o 
   0   6  10       14.73       12.35      7.86 o 
   1   6  10      650.15      653.95     59.35 o 
   2   6  10        2.19        1.15      4.16 o 
   3   6  10       19.44       18.72      4.81 o 
  -8   7  10        0.12        3.21      2.06 o 
  -7   7  10       24.70       14.62      7.77 o 
  -6   7  10        9.59       13.78      7.56 o 
  -5   7  10       25.94       31.67     14.23 o 
  -4   7  10      132.03      106.96     15.19 o 
  -3   7  10     1526.57     1518.65     40.79 o 
  -2   7  10      428.49      394.29     36.24 o 
  -1   7  10     2386.80     2255.18     86.56 o 
   0   7  10     1378.41     1235.92     62.72 o 
   1   7  10     1069.52     1113.57     85.79 o 
   2   7  10      739.57      801.17     28.63 o 
   3   7  10      270.84      278.70     11.91 o 
  -7   8  10       60.37       56.89     15.55 o 
  -6   8  10       13.04       20.16      5.80 o 
  -5   8  10      299.69      296.26     24.05 o 
  -4   8  10      266.43      292.36     23.54 o 
  -3   8  10      148.55      151.04     14.80 o 
  -2   8  10     1191.87     1132.59     60.48 o 
  -1   8  10        8.29        5.74      9.61 o 
   0   8  10      161.65      171.42     22.67 o 
   1   8  10       39.86       33.67     11.32 o 
   2   8  10      420.63      442.63     22.87 o 
  -6   9  10       48.16       45.83      8.06 o 
  -5   9  10        0.79       -5.97      6.03 o 
  -4   9  10      235.88      186.79     22.18 o 
  -3   9  10        0.93        8.62      4.53 o 
  -2   9  10      134.29      157.49     14.72 o 
  -1   9  10       14.11        8.81      8.39 o 
   0   9  10     1452.49     1547.50     55.36 o 
   1   9  10      302.40      332.66     20.06 o 
  -5  10  10        1.32       -5.86      5.86 o 
  -4  10  10      152.03      150.26     17.40 o 
  -3  10  10       81.44       71.98     12.04 o 
  -2  10  10      407.95      397.84     20.30 o 
  -1  10  10      770.00      747.98     42.65 o 
   0  10  10      114.61      103.99      8.49 o 
  -4  11  10       30.37       39.89      7.11 o 
  -3  11  10      452.68      458.31     23.79 o 
  -2  11  10       11.33       12.28      4.79 o 
   0 -11  11      135.46      109.48     12.81 o 
   1 -11  11       21.96       28.14      6.91 o 
   2 -11  11       36.92       63.89      9.70 o 
   3 -11  11       19.36       16.93      5.08 o 
  -2 -10  11       50.51       59.19     10.24 o 
  -1 -10  11       66.25       64.24     13.01 o 
   0 -10  11      246.84      259.08     23.31 o 
   1 -10  11      465.15      486.20     30.80 o 
   2 -10  11      491.99      521.90     37.98 o 
   3 -10  11      474.97      479.32     68.94 o 
   4 -10  11       99.46      100.13     11.58 o 
  -3  -9  11      714.55      745.28     33.90 o 
  -2  -9  11        2.43        7.72      8.34 o 
  -1  -9  11     1397.21     1405.03     65.64 o 
   0  -9  11       76.51       81.46     16.26 o 
   1  -9  11      553.99      585.49     26.73 o 
   2  -9  11        0.63        3.53      3.86 o 
   3  -9  11       73.66       75.71     15.83 o 
   4  -9  11       80.03       66.25      7.90 o 
  -4  -8  11        1.15        5.42      3.12 o 
  -3  -8  11       89.48      108.22     11.75 o 
  -2  -8  11      186.52      181.73     22.41 o 
  -1  -8  11      179.78      181.12     25.59 o 
   0  -8  11      108.07       78.59     18.47 o 
   1  -8  11      529.52      474.43     36.82 o 
   2  -8  11        9.54        9.40      7.50 o 
   3  -8  11      554.26      561.29     39.61 o 
   4  -8  11       21.81       11.57      4.34 o 
   5  -8  11      328.64      336.33     21.89 o 
  -5  -7  11      783.24      891.22     34.32 o 
  -4  -7  11      597.28      599.70     25.79 o 
  -3  -7  11      139.49      151.81     16.15 o 
  -2  -7  11      432.23      404.93     38.24 o 
  -1  -7  11        1.23        2.57      9.70 o 
   0  -7  11      101.06      105.87     20.83 o 
   1  -7  11        1.19       10.07     10.20 o 
   2  -7  11        5.03       15.72      9.08 o 
   3  -7  11       78.44       67.41     15.28 o 
   4  -7  11       15.43       22.68      8.10 o 
   5  -7  11      355.07      378.12     26.17 o 
  -5  -6  11        0.29       -2.93      2.93 o 
  -4  -6  11      702.07      740.84     33.99 o 
  -3  -6  11      283.09      259.92     21.61 o 
  -2  -6  11      916.66      835.47     39.75 o 
  -1  -6  11      249.20      200.58     20.34 o 
   0  -6  11     1289.38     1146.80     64.56 o 
   1  -6  11       89.04       76.66     17.97 o 
   2  -6  11      291.07      244.72     28.19 o 
   3  -6  11      265.02      250.49     26.38 o 
   4  -6  11       49.12       56.40     12.43 o 
   5  -6  11       31.15       29.27      8.86 o 
  -6  -5  11      171.34      174.68     16.95 o 
  -5  -5  11       62.30       66.49      7.72 o 
  -4  -5  11     1694.94     1652.33     44.44 o 
  -3  -5  11        3.68        0.89      6.23 o 
  -2  -5  11     2691.42     2331.75     96.85 o 
  -1  -5  11      664.30      609.88     27.89 o 
   0  -5  11     4550.30     4817.20    210.07 o 
   1  -5  11      299.54      315.42     21.26 o 
   2  -5  11     3481.65     3274.21     97.74 o 
   3  -5  11       54.11       43.00     11.38 o 
   4  -5  11     1070.44     1040.33     52.61 o 
   5  -5  11       30.25       34.56      8.77 o 
   6  -5  11      779.29      770.26     29.11 o 
  -6  -4  11      768.69      849.16     28.40 o 
  -5  -4  11       55.89       55.82     10.80 o 
  -4  -4  11      518.45      464.35     28.73 o 
  -3  -4  11      383.76      324.11     18.41 o 
  -2  -4  11       50.44       46.76      6.82 o 
  -1  -4  11       35.89       35.16      6.58 o 
   0  -4  11      323.02      330.70     18.27 o 
   1  -4  11      917.91      903.71     29.70 o 
   2  -4  11     1011.10      969.28     53.22 o 
   3  -4  11      410.08      384.85     32.37 o 
   4  -4  11      536.38      527.13     37.95 o 
   5  -4  11       34.38       38.00     11.37 o 
   6  -4  11      307.45      313.01     19.55 o 
  -6  -3  11      167.07      173.01     15.24 o 
  -5  -3  11       86.84       74.13     11.69 o 
  -4  -3  11        0.09       -1.65      4.67 o 
  -3  -3  11      674.06      613.09     24.52 o 
  -2  -3  11      190.47      172.24     10.89 o 
  -1  -3  11     2000.75     1906.84     54.56 o 
   0  -3  11       29.81       28.87      5.15 o 
   1  -3  11     1058.56     1057.61     32.41 o 
   2  -3  11        6.06        2.39      2.21 o 
   3  -3  11       84.50       79.88     15.27 o 
   4  -3  11        8.28       15.03      7.37 o 
   5  -3  11        4.60        9.97      4.92 o 
   6  -3  11      101.82       99.67     10.86 o 
  -7  -2  11        1.79       -2.45      2.45 o 
  -6  -2  11        0.48        4.40      7.04 o 
  -5  -2  11      912.27      866.56     35.81 o 
  -4  -2  11        5.81        5.51      3.89 o 
  -3  -2  11     1565.22     1411.39     31.34 o 
  -2  -2  11      174.54      152.11     10.22 o 
  -1  -2  11      703.91      667.40     30.27 o 
   0  -2  11       21.09       25.19      7.06 o 
   1  -2  11       18.89       12.00      3.03 o 
   2  -2  11       14.35       17.59      4.99 o 
   3  -2  11      150.36      152.72     21.32 o 
   4  -2  11        8.23       10.06      5.53 o 
   5  -2  11       19.16       14.35      7.72 o 
   6  -2  11        0.17       -2.72      2.86 o 
  -7  -1  11      345.72      358.60     26.67 o 
  -6  -1  11      470.21      512.14     23.33 o 
  -5  -1  11      723.85      643.67     35.05 o 
  -4  -1  11      475.99      463.46     20.50 o 
  -3  -1  11      565.93      534.56     17.80 o 
  -2  -1  11       11.38       19.87      5.56 o 
  -1  -1  11        9.96        7.42      8.11 o 
   0  -1  11      166.20      147.19     14.49 o 
   1  -1  11       97.29       92.51      8.45 o 
   2  -1  11       61.06       59.86     10.67 o 
   3  -1  11       24.55       40.00     12.09 o 
   4  -1  11       32.61       25.64      9.13 o 
   5  -1  11        2.40        2.35      4.21 o 
   6  -1  11        3.88        3.97      2.34 o 
  -7   0  11      229.02      260.95     25.59 o 
  -6   0  11        2.25        4.11      5.02 o 
  -5   0  11      305.38      254.58     18.40 o 
  -4   0  11      949.74      922.55     40.76 o 
  -3   0  11        8.10        8.94      3.43 o 
  -2   0  11     1317.90     1356.01     50.56 o 
  -1   0  11        0.11       12.42      8.30 o 
   0   0  11     1066.46     1065.67     36.21 o 
   1   0  11       39.55       40.05      5.90 o 
   2   0  11      335.62      346.77     32.16 o 
   3   0  11       17.05       18.71      9.27 o 
   4   0  11        1.41        2.66      6.67 o 
   5   0  11       81.86       73.62     13.55 o 
  -8   1  11      125.53      145.56     13.16 o 
  -7   1  11      110.79      102.62     17.73 o 
  -6   1  11        4.25        3.92      4.98 o 
  -5   1  11       31.21       29.90      9.29 o 
  -4   1  11        2.39        1.83      2.35 o 
  -3   1  11       49.73       44.24      5.61 o 
  -2   1  11       18.47       18.85      6.61 o 
  -1   1  11        0.09        1.87      3.29 o 
   0   1  11       78.60       87.82     13.80 o 
   1   1  11        1.33        1.36      4.65 o 
   2   1  11      855.61      798.90     49.76 o 
   3   1  11      156.55      133.15     20.36 o 
   4   1  11      212.33      205.36     25.02 o 
   5   1  11      136.24      137.50     11.24 o 
  -8   2  11       26.28       35.52      7.45 o 
  -7   2  11      130.51      134.46     13.92 o 
  -6   2  11       45.24       36.36      9.68 o 
  -5   2  11       11.56       14.10     12.70 o 
  -4   2  11      200.24      172.77     15.09 o 
  -3   2  11        0.62        0.96      2.10 o 
  -2   2  11       66.70       66.24      6.94 o 
  -1   2  11        6.69        4.76      1.92 o 
   0   2  11       51.61       37.10      6.82 o 
   1   2  11       87.40       78.84     23.43 o 
   2   2  11        2.01        8.33      7.49 o 
   3   2  11       66.45       68.07     16.28 o 
   4   2  11      248.93      252.52     18.22 o 
   5   2  11       72.71       73.98      7.55 o 
  -8   3  11        1.83        0.27      0.69 o 
  -7   3  11     1943.08     2068.72     52.12 o 
  -6   3  11        0.83       -3.04      6.20 o 
  -5   3  11     3041.97     2793.40    133.47 o 
  -4   3  11       22.84       20.40      6.38 o 
  -3   3  11     2352.26     2315.54     76.47 o 
  -2   3  11      111.58      101.42      9.10 o 
  -1   3  11      871.05      848.71     49.07 o 
   0   3  11       56.96       56.95     13.36 o 
   1   3  11      592.16      536.35     30.11 o 
   2   3  11      243.11      239.73     20.48 o 
   3   3  11      794.47      810.97     35.47 o 
   4   3  11      634.10      629.50     26.14 o 
  -8   4  11        1.02       -3.45      3.64 o 
  -7   4  11      226.97      234.45     18.42 o 
  -6   4  11      253.45      279.11     30.06 o 
  -5   4  11      180.33      168.94     30.77 o 
  -4   4  11     1907.03     1732.61     50.36 o 
  -3   4  11     2821.24     2652.97     80.44 o 
  -2   4  11     1091.42     1148.81     46.40 o 
  -1   4  11     2447.39     2523.62    186.94 o 
   0   4  11      381.15      389.41     25.37 o 
   1   4  11      509.79      502.23     23.58 o 
   2   4  11      583.39      599.70     31.09 o 
   3   4  11      676.57      676.75     29.80 o 
   4   4  11      112.65      122.22     14.00 o 
  -8   5  11        1.44        1.02      2.61 o 
  -7   5  11       96.57      103.93     12.66 o 
  -6   5  11      862.74      882.99     49.69 o 
  -5   5  11      636.56      624.33     37.43 o 
  -4   5  11      316.93      258.82     20.65 o 
  -3   5  11       81.24       65.59     13.66 o 
  -2   5  11       53.95       78.34     12.11 o 
  -1   5  11      234.26      238.25     20.51 o 
   0   5  11       59.81       66.76     11.88 o 
   1   5  11      174.01      175.21     16.68 o 
   2   5  11       31.70       37.01      8.01 o 
   3   5  11       94.39      102.81     11.10 o 
  -8   6  11      608.89      682.75     29.22 o 
  -7   6  11      101.03      109.06     10.73 o 
  -6   6  11      400.79      437.02     33.88 o 
  -5   6  11        7.84        4.61     17.34 o 
  -4   6  11        4.66       18.14     18.28 o 
  -3   6  11       41.38       38.85      8.82 o 
  -2   6  11      173.99      156.31     16.06 o 
  -1   6  11      117.20      122.01     14.85 o 
   0   6  11       41.95       23.61     10.10 o 
   1   6  11       46.96       52.58     12.83 o 
   2   6  11       19.11       16.87      5.57 o 
   3   6  11       53.67       59.16      6.58 o 
  -7   7  11       73.27       61.40     11.48 o 
  -6   7  11        0.16        3.47      4.53 o 
  -5   7  11       54.60       49.26     11.01 o 
  -4   7  11      126.70      116.70     15.49 o 
  -3   7  11       90.68       82.88      9.94 o 
  -2   7  11       21.29       24.71      6.89 o 
  -1   7  11       12.61       11.27      9.02 o 
   0   7  11       10.97       16.58     10.76 o 
   1   7  11       90.24       83.10     15.22 o 
   2   7  11        1.32        4.04      3.55 o 
  -6   8  11       46.74       56.65     10.19 o 
  -5   8  11      729.16      695.55     34.82 o 
  -4   8  11       25.17       16.14      5.91 o 
  -3   8  11      280.31      273.37     19.39 o 
  -2   8  11       48.28       43.37      7.73 o 
  -1   8  11        5.27       -1.67      7.61 o 
   0   8  11       35.96       38.34     11.08 o 
   1   8  11       14.06       17.66      6.49 o 
  -6   9  11        2.72        4.95      4.36 o 
  -5   9  11        3.34        8.95      7.10 o 
  -4   9  11       38.83       39.91      9.24 o 
  -3   9  11      268.23      236.14     22.39 o 
  -2   9  11        2.18        1.24      4.61 o 
  -1   9  11      388.57      384.07     22.89 o 
   0   9  11      249.74      238.28     13.07 o 
  -5  10  11      108.00      110.10     12.32 o 
  -4  10  11       10.03        6.26      5.10 o 
  -3  10  11       38.02       36.37      7.28 o 
  -2  10  11        3.12       -2.05      3.66 o 
   1 -11  12       48.57       34.23      6.47 o 
   2 -11  12       41.74       35.30      6.30 o 
  -2 -10  12       59.28       58.41      7.97 o 
  -1 -10  12       30.68       31.23      6.89 o 
   0 -10  12        0.03        0.47      3.27 o 
   1 -10  12      237.46      229.11     21.80 o 
   2 -10  12      103.17      101.66     13.81 o 
   3 -10  12        7.58        7.21      4.02 o 
  -3  -9  12       79.31       75.40      9.63 o 
  -2  -9  12       60.79       81.49     13.67 o 
  -1  -9  12      264.50      290.16     27.54 o 
   0  -9  12      800.92      853.03     40.35 o 
   1  -9  12       34.39       43.46      7.31 o 
   2  -9  12      511.88      493.91     36.00 o 
   3  -9  12       66.09       58.47     11.53 o 
   4  -9  12       21.55       20.17      5.70 o 
  -4  -8  12      100.92       81.72      8.59 o 
  -3  -8  12        0.53        0.01      2.67 o 
  -2  -8  12      855.95      939.55     35.23 o 
  -1  -8  12       12.92       16.62     11.02 o 
   0  -8  12      153.74      149.30     22.67 o 
   1  -8  12       14.90       15.89      6.57 o 
   2  -8  12      460.88      434.78     35.94 o 
   3  -8  12      392.67      397.56     31.29 o 
   4  -8  12      451.49      457.38     29.47 o 
   5  -8  12      568.48      569.81     23.66 o 
  -4  -7  12      697.10      748.82     25.98 o 
  -3  -7  12       39.15       45.83      9.89 o 
  -2  -7  12        0.94       -5.94      5.94 o 
  -1  -7  12      366.42      288.98     37.29 o 
   0  -7  12      943.42      810.53     53.91 o 
   1  -7  12     1213.40     1234.44     79.22 o 
   2  -7  12      384.09      365.14     33.94 o 
   3  -7  12     1386.43     1382.08     60.64 o 
   4  -7  12      132.08      119.83     16.68 o 
   5  -7  12       38.72       44.08      8.75 o 
  -5  -6  12      203.13      238.62     20.77 o 
  -4  -6  12      204.57      218.38     17.40 o 
  -3  -6  12      852.06      827.16     40.28 o 
  -2  -6  12      791.57      649.50     38.12 o 
  -1  -6  12     1329.78     1196.69     93.62 o 
   0  -6  12       52.92       44.71      9.68 o 
   1  -6  12      747.59      838.10     35.68 o 
   2  -6  12        0.06       -4.72      6.10 o 
   3  -6  12       40.63       31.33      9.76 o 
   4  -6  12       94.40       93.43     14.50 o 
   5  -6  12      553.49      588.99     30.90 o 
  -6  -5  12      175.82      195.43     14.67 o 
  -5  -5  12      333.00      382.65     21.00 o 
  -4  -5  12      256.95      255.69     17.03 o 
  -3  -5  12      243.46      195.86     16.59 o 
  -2  -5  12       33.99       26.43      6.30 o 
  -1  -5  12       23.35       18.60      5.46 o 
   0  -5  12       53.48       36.97      8.85 o 
   1  -5  12      782.75      728.71     32.39 o 
   2  -5  12      750.53      682.62     45.00 o 
   3  -5  12      761.77      718.56     44.39 o 
   4  -5  12     1306.57     1307.62     56.20 o 
   5  -5  12      446.63      443.36     28.15 o 
  -6  -4  12       45.97       49.56      8.17 o 
  -5  -4  12       42.87       40.28      8.46 o 
  -4  -4  12       12.55       10.24      4.89 o 
  -3  -4  12      524.64      424.52     24.30 o 
  -2  -4  12       37.46       22.10      6.99 o 
  -1  -4  12      760.93      687.49     28.58 o 
   0  -4  12      594.69      521.18     27.82 o 
   1  -4  12      114.84      112.66     12.27 o 
   2  -4  12     1140.56     1252.82    133.98 o 
   3  -4  12      120.97      106.28     17.87 o 
   4  -4  12        0.33       -3.50      3.50 o 
   5  -4  12       23.50       28.17      7.18 o 
  -6  -3  12      161.60      178.03     14.30 o 
  -5  -3  12       33.21       27.82      8.32 o 
  -4  -3  12      157.50      135.88     11.73 o 
  -3  -3  12       25.28       20.15      6.12 o 
  -2  -3  12       40.21       19.82      7.37 o 
  -1  -3  12       38.33       43.40      9.78 o 
   0  -3  12      262.48      264.05     16.47 o 
   1  -3  12       47.15       52.20      8.70 o 
   2  -3  12      294.13      255.89     23.63 o 
   3  -3  12      126.91      113.97     18.20 o 
   4  -3  12      886.93      851.56     46.83 o 
   5  -3  12       35.69       35.38      8.98 o 
  -7  -2  12      164.90      196.98     15.23 o 
  -6  -2  12       48.38       49.96      8.17 o 
  -5  -2  12      102.83       85.42     11.54 o 
  -4  -2  12      343.24      327.03     17.58 o 
  -3  -2  12       10.54        4.08      2.64 o 
  -2  -2  12      694.34      685.98     21.49 o 
  -1  -2  12        6.49        1.82      4.15 o 
   0  -2  12       18.91       15.86      7.75 o 
   1  -2  12        4.11        8.06      4.95 o 
   2  -2  12      110.89      102.09     11.90 o 
   3  -2  12       32.06       22.03      9.46 o 
   4  -2  12        0.29        1.89      4.74 o 
   5  -2  12        3.13        3.75      3.07 o 
  -7  -1  12        1.44       -3.95      3.95 o 
  -6  -1  12      767.28      833.09     47.32 o 
  -5  -1  12      361.86      358.21     20.98 o 
  -4  -1  12      827.13      791.20     36.45 o 
  -3  -1  12      720.20      671.61     24.32 o 
  -2  -1  12       10.70       11.56      7.05 o 
  -1  -1  12       13.46        5.84      9.32 o 
   0  -1  12        9.06        8.50     11.46 o 
   1  -1  12      642.28      688.89     30.05 o 
   2  -1  12       94.61       84.46     15.55 o 
   3  -1  12      268.01      273.31     28.49 o 
   4  -1  12      162.57      176.40     21.39 o 
   5  -1  12       80.24       84.50     13.16 o 
  -7   0  12      281.70      299.53     25.24 o 
  -6   0  12        4.41        9.85      5.38 o 
  -5   0  12      414.48      379.70     21.61 o 
  -4   0  12      305.93      291.82     16.72 o 
  -3   0  12      575.13      549.00     19.09 o 
  -2   0  12       55.38       54.71      6.53 o 
  -1   0  12     4818.02     4465.53    107.29 o 
   0   0  12       68.16       82.67     11.69 o 
   1   0  12     2303.41     2195.70     83.53 o 
   2   0  12       53.42       66.34     14.61 o 
   3   0  12      599.15      524.38     40.15 o 
   4   0  12      145.56      117.73     18.27 o 
   5   0  12      183.03      177.94     12.95 o 
  -7   1  12        5.35        4.91      6.01 o 
  -6   1  12        0.02        1.46      2.39 o 
  -5   1  12     1546.73     1373.29     51.84 o 
  -4   1  12      253.07      237.77     18.04 o 
  -3   1  12     5167.62     4918.19     62.90 o 
  -2   1  12     1251.46     1210.35     30.19 o 
  -1   1  12     1649.50     1692.40     49.63 o 
   0   1  12      189.79      205.24     17.09 o 
   1   1  12       73.80       76.84     11.53 o 
   2   1  12     1243.93     1186.91     61.02 o 
   3   1  12       19.34       15.22      7.10 o 
   4   1  12     1466.40     1454.10     42.01 o 
   5   1  12       83.19       75.96      7.04 o 
  -8   2  12        2.55       -2.29      2.29 o 
  -7   2  12      854.19      939.09     32.80 o 
  -6   2  12      161.21      162.67     17.00 o 
  -5   2  12     1155.69     1043.35     45.99 o 
  -4   2  12     1036.00      945.81     35.50 o 
  -3   2  12       58.73       44.58     11.10 o 
  -2   2  12        2.89       19.88      5.46 o 
  -1   2  12      123.33      125.00      9.86 o 
   0   2  12     4671.78     5104.94    121.00 o 
   1   2  12      221.33      232.79     19.64 o 
   2   2  12     3165.53     2915.88     70.06 o 
   3   2  12       65.85       48.23      9.66 o 
   4   2  12      221.04      221.25     15.29 o 
  -8   3  12       42.17       38.97      6.95 o 
  -7   3  12        8.10        8.41      5.20 o 
  -6   3  12       33.01       35.47     13.59 o 
  -5   3  12       48.50       49.66     11.49 o 
  -4   3  12      512.70      489.79     29.60 o 
  -3   3  12        0.32       -4.76      8.52 o 
  -2   3  12     6311.89     5830.44     95.70 o 
  -1   3  12      158.20      176.09     18.57 o 
   0   3  12     3496.99     3336.29    227.26 o 
   1   3  12      283.56      287.75     27.71 o 
   2   3  12       60.48       60.23     10.19 o 
   3   3  12        1.38        6.15      3.45 o 
   4   3  12       49.54       56.91      6.67 o 
  -8   4  12        2.11        0.39      2.22 o 
  -7   4  12        1.21       -5.02      5.02 o 
  -6   4  12      109.88      118.16     14.15 o 
  -5   4  12      147.71      155.09     17.47 o 
  -4   4  12     1587.05     1459.79     52.21 o 
  -3   4  12      899.20      823.11     38.84 o 
  -2   4  12      860.19      949.31    132.23 o 
  -1   4  12      418.58      420.50     27.35 o 
   0   4  12       54.20       49.53     12.54 o 
   1   4  12      309.70      339.16     18.85 o 
   2   4  12      384.01      419.01     24.20 o 
   3   4  12      763.39      815.70     28.49 o 
   4   4  12       55.94       53.73      7.36 o 
  -7   5  12      263.71      280.61     17.14 o 
  -6   5  12        2.87       -0.28      9.07 o 
  -5   5  12        5.65        2.08      7.01 o 
  -4   5  12       14.66       -0.21      6.92 o 
  -3   5  12       22.44       24.10      6.99 o 
  -2   5  12       90.06       93.42     12.95 o 
  -1   5  12     1715.78     1705.75     52.42 o 
   0   5  12      258.40      281.45     36.23 o 
   1   5  12     1553.74     1608.29    131.73 o 
   2   5  12       11.07       22.48      6.88 o 
   3   5  12      207.88      220.62     12.62 o 
  -7   6  12      741.30      863.34     30.23 o 
  -6   6  12      204.91      237.06     19.44 o 
  -5   6  12      990.69      886.83     52.03 o 
  -4   6  12       38.70       51.73     15.97 o 
  -3   6  12       26.16       24.51      7.21 o 
  -2   6  12       11.55       14.88      5.26 o 
  -1   6  12        1.67        3.35      5.38 o 
   0   6  12      551.47      498.12     38.22 o 
   1   6  12      130.93      113.26     18.18 o 
   2   6  12      472.53      494.53     29.78 o 
  -6   7  12      396.83      428.31     30.45 o 
  -5   7  12        0.29       -1.57      5.51 o 
  -4   7  12       38.09       47.56     12.53 o 
  -3   7  12       73.36       45.97     11.41 o 
  -2   7  12      748.63      752.09     30.48 o 
  -1   7  12       52.90       39.57     11.23 o 
   0   7  12      595.82      583.29     38.50 o 
   1   7  12       11.60        8.07      6.81 o 
   2   7  12        0.27       -3.00      3.60 o 
  -6   8  12      752.18      803.48     35.24 o 
  -5   8  12      537.55      496.27     34.58 o 
  -4   8  12     3819.02     3265.98     94.24 o 
  -3   8  12      448.58      460.28     22.16 o 
  -2   8  12     2234.77     2267.85     52.66 o 
  -1   8  12      399.23      404.76     20.42 o 
   0   8  12       91.68       97.54      9.16 o 
   1   8  12      755.27      846.10     29.55 o 
  -5   9  12       96.32      106.07     13.81 o 
  -4   9  12      107.60       97.10     15.28 o 
  -3   9  12        0.31        1.25      3.97 o 
  -2   9  12      645.05      671.77     40.02 o 
  -1   9  12      554.02      553.32     30.43 o 
  -3  10  12     2166.35     1830.75     49.18 o 
   0 -10  13       52.63       51.35      7.89 o 
   1 -10  13        1.33        9.88      3.86 o 
   2 -10  13       17.76       25.85      6.54 o 
  -2  -9  13       77.27       82.31     11.98 o 
  -1  -9  13      903.56      994.17     28.55 o 
   0  -9  13        1.52        0.57      1.50 o 
   1  -9  13      852.42      890.52     46.18 o 
   2  -9  13        1.55        0.21      4.51 o 
   3  -9  13      385.49      437.23     26.87 o 
  -3  -8  13      418.21      479.35     26.63 o 
  -2  -8  13       88.78       94.39     16.93 o 
  -1  -8  13      237.02      249.42     18.66 o 
   0  -8  13        2.13        8.04      8.90 o 
   1  -8  13       21.77       17.45      9.49 o 
   2  -8  13       32.31       24.63      8.73 o 
   3  -8  13      133.72      125.72     16.08 o 
   4  -8  13       15.79        9.52      3.63 o 
  -4  -7  13      208.95      217.59     15.64 o 
  -3  -7  13        7.90        1.53     11.00 o 
  -2  -7  13      643.28      594.32     46.99 o 
  -1  -7  13      345.01      319.65     29.39 o 
   0  -7  13     1148.60     1038.18     42.29 o 
   1  -7  13      346.49      332.59     27.32 o 
   2  -7  13      813.62      777.56     47.49 o 
   3  -7  13       85.73       70.53     13.54 o 
   4  -7  13      162.24      171.37     17.93 o 
  -5  -6  13       93.78      101.96     11.15 o 
  -4  -6  13        2.32       -0.65      2.22 o 
  -3  -6  13      114.62      114.28     13.99 o 
  -2  -6  13       25.99       19.69     18.49 o 
  -1  -6  13        3.83       10.64      6.21 o 
   0  -6  13        3.03        7.61      6.45 o 
   1  -6  13        2.53        2.59      3.62 o 
   2  -6  13      517.94      478.65     37.21 o 
   3  -6  13       22.16       17.60      8.95 o 
   4  -6  13      759.51      754.49     38.46 o 
   5  -6  13      258.87      256.13     17.30 o 
  -5  -5  13       17.90       17.18      7.11 o 
  -4  -5  13      238.33      255.53     15.41 o 
  -3  -5  13      350.54      357.04     20.85 o 
  -2  -5  13      357.15      320.49     20.59 o 
  -1  -5  13       18.97       15.42      5.58 o 
   0  -5  13       15.72       19.11      7.34 o 
   1  -5  13       20.61       19.82      5.49 o 
   2  -5  13       78.65       74.42     14.50 o 
   3  -5  13       71.45       83.07     14.95 o 
   4  -5  13      122.55      135.11     17.61 o 
   5  -5  13       64.34       62.64     10.04 o 
  -6  -4  13      269.33      278.88     18.39 o 
  -5  -4  13       23.30       28.02      6.47 o 
  -4  -4  13      180.12      169.00     13.92 o 
  -3  -4  13      626.43      551.93     27.11 o 
  -2  -4  13       54.66       48.50     10.83 o 
  -1  -4  13     1235.80     1140.92     44.93 o 
   0  -4  13      145.91      131.64     13.63 o 
   1  -4  13      231.34      218.11     17.10 o 
   2  -4  13        0.80        0.19      3.84 o 
   3  -4  13       23.39       12.35      8.29 o 
   4  -4  13       13.16       14.50      6.98 o 
   5  -4  13        1.10       -0.55      2.10 o 
  -6  -3  13        2.89        2.94      2.89 o 
  -5  -3  13        5.95        9.16      5.97 o 
  -4  -3  13       90.25       90.67      8.94 o 
  -3  -3  13        0.24        5.92      2.72 o 
  -2  -3  13       62.18       54.95      7.63 o 
  -1  -3  13      223.10      189.38     18.31 o 
   0  -3  13        3.51        1.22      3.20 o 
   1  -3  13     1279.45     1256.52     40.81 o 
   2  -3  13       40.66       28.62      7.73 o 
   3  -3  13      462.49      436.54     34.22 o 
   4  -3  13      212.84      196.96     21.16 o 
   5  -3  13       11.32       11.23      4.14 o 
  -6  -2  13       83.90       85.55      9.77 o 
  -5  -2  13      116.49      119.77     11.64 o 
  -4  -2  13       77.59       66.43      8.14 o 
  -3  -2  13      166.00      153.73     12.78 o 
  -2  -2  13       81.27       59.70      8.87 o 
  -1  -2  13        2.58        0.13      4.92 o 
   0  -2  13        1.13        0.83      9.93 o 
   1  -2  13      162.39      145.40     13.72 o 
   2  -2  13       39.18       29.22      6.91 o 
   3  -2  13     1006.42      903.79     48.83 o 
   4  -2  13        3.06       -4.70      4.70 o 
   5  -2  13      208.78      182.11     51.40 o 
  -7  -1  13       76.85       84.92     11.03 o 
  -6  -1  13      460.45      482.34     35.32 o 
  -5  -1  13      292.06      276.07     18.14 o 
  -4  -1  13      702.80      663.88     24.13 o 
  -3  -1  13       78.32       67.78      7.76 o 
  -2  -1  13     1356.13     1303.19     35.01 o 
  -1  -1  13      188.37      177.45     16.73 o 
   0  -1  13      757.40      633.69     40.45 o 
   1  -1  13      355.87      331.34     22.86 o 
   2  -1  13      230.75      230.52     25.15 o 
   3  -1  13        0.55       -5.51      6.90 o 
   4  -1  13      105.17       92.63     14.54 o 
   5  -1  13       48.40       38.24     15.99 o 
  -7   0  13      142.10      154.59     16.01 o 
  -6   0  13        6.11        1.96      4.10 o 
  -5   0  13      138.84      148.46     17.11 o 
  -4   0  13       88.96       80.36      8.63 o 
  -3   0  13      118.46      115.72     10.21 o 
  -2   0  13     1254.35     1188.91     50.15 o 
  -1   0  13       30.27       25.78      8.36 o 
   0   0  13     1810.12     1675.11     66.49 o 
   1   0  13        6.24        5.18      3.94 o 
   2   0  13     1010.56      985.75     40.78 o 
   3   0  13        9.95       12.07      8.01 o 
   4   0  13      812.31      802.76     29.31 o 
  -7   1  13      777.66      849.19     39.90 o 
  -6   1  13       46.73       44.37      9.41 o 
  -5   1  13      801.33      754.48     38.14 o 
  -4   1  13      916.84      843.18     36.77 o 
  -3   1  13      289.82      262.85     15.19 o 
  -2   1  13      748.07      652.42     26.46 o 
  -1   1  13      247.28      212.22     18.78 o 
   0   1  13       54.22       39.74     11.46 o 
   1   1  13      150.50      160.88     15.88 o 
   2   1  13        0.29       -4.99      4.99 o 
   3   1  13       83.01       71.00     10.45 o 
   4   1  13      104.64      102.56     10.23 o 
  -7   2  13       44.30       39.33      6.88 o 
  -6   2  13      431.78      445.02     26.28 o 
  -5   2  13      538.15      521.13     36.62 o 
  -4   2  13      235.82      228.76     17.86 o 
  -3   2  13      946.82      949.00     31.63 o 
  -2   2  13       11.92        9.38      5.40 o 
  -1   2  13     1140.04     1063.08     41.41 o 
   0   2  13      172.16      188.30     27.93 o 
   1   2  13      714.18      695.44     33.16 o 
   2   2  13      134.98      131.66     14.34 o 
   3   2  13      113.99      103.65     11.45 o 
   4   2  13       13.29       17.64      4.28 o 
  -7   3  13      249.36      280.59     16.79 o 
  -6   3  13      193.40      206.30     18.48 o 
  -5   3  13      152.28      148.45     17.67 o 
  -4   3  13       76.00       82.20     11.10 o 
  -3   3  13      122.41      108.45     13.99 o 
  -2   3  13       19.74       19.54      6.08 o 
  -1   3  13      719.66      745.14     51.40 o 
   0   3  13        3.84        5.47      3.29 o 
   1   3  13     1216.64     1151.64     43.43 o 
   2   3  13      147.23      151.84     11.47 o 
   3   3  13      379.32      405.90     19.73 o 
  -7   4  13        2.08        4.22      6.47 o 
  -6   4  13      244.07      276.85     33.43 o 
  -5   4  13      180.73      170.75     18.13 o 
  -4   4  13       14.60       14.65      6.38 o 
  -3   4  13        0.70        2.58     10.29 o 
  -2   4  13       42.27       35.73      8.98 o 
  -1   4  13       13.50       18.07      6.03 o 
   0   4  13        7.82        2.07      2.73 o 
   1   4  13      107.63      110.88     10.29 o 
   2   4  13       11.80       18.35      4.83 o 
   3   4  13       62.45       58.63      9.58 o 
  -7   5  13      327.02      392.57     17.30 o 
  -6   5  13      111.24      125.92     13.56 o 
  -5   5  13       42.02       41.19     13.65 o 
  -4   5  13      218.44      215.36     21.06 o 
  -3   5  13       11.33        8.49     10.83 o 
  -2   5  13        2.76        9.64      5.15 o 
  -1   5  13       39.79       39.99      8.70 o 
   0   5  13      193.39      190.92     16.54 o 
   1   5  13        9.41        7.86      6.57 o 
   2   5  13      526.00      559.66     31.98 o 
  -6   6  13      103.96       99.85     14.34 o 
  -5   6  13       64.28       66.07     14.07 o 
  -4   6  13      455.25      386.53     34.75 o 
  -3   6  13       77.25       79.50      9.90 o 
  -2   6  13     1330.01     1389.91     44.67 o 
  -1   6  13      189.17      212.91     30.48 o 
   0   6  13     1050.48     1059.76     50.94 o 
   1   6  13      111.15      118.82     15.79 o 
   2   6  13      108.35      108.76     11.40 o 
  -6   7  13       50.58       49.04      9.85 o 
  -5   7  13        2.79        6.22      7.70 o 
  -4   7  13       93.31       69.10     15.19 o 
  -3   7  13        0.34        5.93      4.85 o 
  -2   7  13       47.54       46.67     11.53 o 
  -1   7  13        0.59       -4.87      4.87 o 
   0   7  13      551.03      549.41     32.60 o 
   1   7  13       55.88       55.71      8.23 o 
  -5   8  13     1129.54     1140.34     45.83 o 
  -4   8  13       29.58       20.52      8.75 o 
  -3   8  13      629.37      512.99     37.59 o 
  -2   8  13       71.00       71.81      9.95 o 
  -1   8  13      407.25      387.16     17.99 o 
   0   8  13      139.71      146.23     13.48 o 
  -4   9  13      155.89      163.41     15.77 o 
  -3   9  13      281.57      304.10     23.65 o 
  -1  -9  14       61.87       67.38      9.54 o 
   0  -9  14       91.42       73.87      7.81 o 
   1  -9  14        4.90        9.72      4.93 o 
   2  -9  14      416.36      452.17     25.91 o 
  -3  -8  14       14.46       15.32      4.60 o 
  -2  -8  14       47.20       64.31     11.37 o 
  -1  -8  14       42.30       47.05     11.53 o 
   0  -8  14      248.15      257.36     16.85 o 
   1  -8  14      133.24      147.07     18.66 o 
   2  -8  14      198.52      174.47     19.20 o 
   3  -8  14      534.95      539.50     29.06 o 
  -3  -7  14      407.98      459.20     28.96 o 
  -2  -7  14      301.09      301.25     30.13 o 
  -1  -7  14       46.88       48.76      8.56 o 
   0  -7  14       92.34       89.70     11.68 o 
   1  -7  14      604.60      594.24     26.34 o 
   2  -7  14       21.64       19.70      8.06 o 
   3  -7  14        4.26        3.36      4.47 o 
   4  -7  14        0.13        4.51      4.28 o 
  -4  -6  14       98.79      102.51     11.17 o 
  -3  -6  14     1314.73     1419.21     60.96 o 
  -2  -6  14       52.48       21.46     12.06 o 
  -1  -6  14     2506.91     2134.57     87.40 o 
   0  -6  14       90.29       89.99     11.82 o 
   1  -6  14      722.73      760.14     34.91 o 
   2  -6  14        0.06        7.29      6.04 o 
   3  -6  14        2.14        3.92      6.55 o 
   4  -6  14      118.09      127.45     14.29 o 
  -4  -5  14      488.50      521.68     24.31 o 
  -3  -5  14      213.88      227.83     27.21 o 
  -2  -5  14      504.20      407.93     40.44 o 
  -1  -5  14        0.02       13.31      6.76 o 
   0  -5  14       25.79       28.51      9.01 o 
   1  -5  14      378.49      396.95     23.17 o 
   2  -5  14      775.82      834.27     46.92 o 
   3  -5  14      828.78      846.32     43.11 o 
   4  -5  14      344.30      375.51     25.06 o 
  -5  -4  14       74.89       73.55     11.80 o 
  -4  -4  14       18.07       23.93      5.85 o 
  -3  -4  14       44.43       56.97     10.73 o 
  -2  -4  14     1625.20     1452.82     68.16 o 
  -1  -4  14      113.43      109.26     19.71 o 
   0  -4  14     4024.85     4166.28    106.35 o 
   1  -4  14      343.40      380.78     22.61 o 
   2  -4  14     1401.52     1631.89    157.84 o 
   3  -4  14        0.58       -0.61      2.18 o 
   4  -4  14       70.44       71.96     11.02 o 
  -6  -3  14       85.67       85.28     10.76 o 
  -5  -3  14      254.00      272.86     25.45 o 
  -4  -3  14      335.16      324.58     18.54 o 
  -3  -3  14      226.18      200.00     15.20 o 
  -2  -3  14      964.10      845.32     65.98 o 
  -1  -3  14       22.71       24.31      9.97 o 
   0  -3  14        0.83        3.92      3.75 o 
   1  -3  14       47.16       47.89      8.61 o 
   2  -3  14      570.05      568.25     38.68 o 
   3  -3  14        6.31        4.94      4.48 o 
   4  -3  14      960.98      999.36     41.90 o 
  -6  -2  14      178.51      195.14     18.54 o 
  -5  -2  14      197.09      189.58     23.61 o 
  -4  -2  14      324.69      337.33     18.72 o 
  -3  -2  14      325.07      279.56     18.48 o 
  -2  -2  14      101.81       97.05     10.22 o 
  -1  -2  14      574.10      539.01     44.07 o 
   0  -2  14      739.21      652.33     41.44 o 
   1  -2  14      901.46      913.97     34.34 o 
   2  -2  14      689.62      653.09     41.62 o 
   3  -2  14      591.95      568.96     36.14 o 
   4  -2  14       61.47       51.45     11.22 o 
  -6  -1  14      469.81      501.66     32.51 o 
  -5  -1  14      290.05      280.03     20.85 o 
  -4  -1  14        6.98        0.45      6.82 o 
  -3  -1  14       87.01       81.89      8.68 o 
  -2  -1  14       19.45       23.52      5.08 o 
  -1  -1  14        3.23        5.43      6.16 o 
   0  -1  14       59.71       42.24     14.10 o 
   1  -1  14       69.81       46.52      8.93 o 
   2  -1  14      655.44      594.51     39.97 o 
   3  -1  14      101.83       94.86     17.09 o 
   4  -1  14      528.18      480.47     63.36 o 
  -7   0  14      174.12      185.42     14.58 o 
  -6   0  14      241.11      238.81     17.01 o 
  -5   0  14       64.60       74.08     10.92 o 
  -4   0  14      371.81      351.80     16.61 o 
  -3   0  14      829.97      803.55     25.83 o 
  -2   0  14        0.27        1.93      2.87 o 
  -1   0  14      368.68      341.41     23.42 o 
   0   0  14      110.81      100.45     12.73 o 
   1   0  14      248.64      233.57     25.44 o 
   2   0  14       77.88       82.89     11.60 o 
   3   0  14       49.34       45.03      7.66 o 
   4   0  14      422.55      406.68     41.55 o 
  -7   1  14      112.85      130.95     13.61 o 
  -6   1  14       64.21       66.59     10.21 o 
  -5   1  14      711.86      656.92     33.76 o 
  -4   1  14      377.22      365.66     21.33 o 
  -3   1  14      299.11      286.20     17.88 o 
  -2   1  14      427.77      399.29     20.61 o 
  -1   1  14       91.36       89.46     13.78 o 
   0   1  14       96.64       98.63     20.09 o 
   1   1  14       25.96       14.63      7.97 o 
   2   1  14      272.61      256.55     20.66 o 
   3   1  14       12.92        9.94      3.49 o 
   4   1  14       71.95       70.86      8.82 o 
  -7   2  14      222.62      251.16     19.62 o 
  -6   2  14     1137.19     1213.83    110.63 o 
  -5   2  14       56.06       61.21     11.56 o 
  -4   2  14      433.76      432.76     27.75 o 
  -3   2  14        5.14        7.80      3.85 o 
  -2   2  14      317.97      320.04     19.10 o 
  -1   2  14        8.52       16.57      7.65 o 
   0   2  14      474.30      442.07     41.05 o 
   1   2  14       14.73       16.21      4.34 o 
   2   2  14      228.25      248.58     14.80 o 
   3   2  14       16.83       13.82      3.18 o 
  -7   3  14        2.87        9.41      2.94 o 
  -6   3  14        0.17       -0.41      4.88 o 
  -5   3  14        0.01       -4.70      5.14 o 
  -4   3  14     1222.35     1177.73     45.35 o 
  -3   3  14      111.31       99.56     14.11 o 
  -2   3  14     1465.80     1386.89     50.41 o 
  -1   3  14      452.65      452.45     39.38 o 
   0   3  14      819.38      847.85     46.36 o 
   1   3  14       42.69       43.85      8.35 o 
   2   3  14      277.48      298.66     14.03 o 
   3   3  14       36.15       48.02      8.78 o 
  -6   4  14      645.67      713.74     64.10 o 
  -5   4  14      756.91      721.24     45.24 o 
  -4   4  14      908.67      859.61     38.72 o 
  -3   4  14      841.91      842.69     39.33 o 
  -2   4  14      254.13      279.68     22.96 o 
  -1   4  14       24.96       24.79      6.03 o 
   0   4  14        0.11       -4.89      4.89 o 
   1   4  14      143.41      150.72     14.90 o 
   2   4  14       28.41       32.85      8.96 o 
  -6   5  14      204.93      218.16     21.41 o 
  -5   5  14       16.77       14.50      8.11 o 
  -4   5  14       24.05       35.51     12.56 o 
  -3   5  14      409.38      398.71     27.23 o 
  -2   5  14       10.94       12.13      4.49 o 
  -1   5  14     1048.30     1116.91     32.36 o 
   0   5  14       31.85       26.23      6.42 o 
   1   5  14     1043.73     1078.15     44.97 o 
   2   5  14       14.13       18.22      4.82 o 
  -6   6  14       76.17       72.06     11.08 o 
  -5   6  14       28.09       28.38     11.21 o 
  -4   6  14       22.06       16.30     11.34 o 
  -3   6  14      224.46      246.33     20.17 o 
  -2   6  14      307.83      322.83     17.09 o 
  -1   6  14      213.66      251.21     16.75 o 
   0   6  14      116.91      120.50     14.95 o 
   1   6  14       10.80        8.54      3.64 o 
  -5   7  14       82.91       64.68     12.42 o 
  -4   7  14       38.20       26.96      8.21 o 
  -3   7  14       24.17       13.03      7.49 o 
  -2   7  14       12.06        7.19      4.12 o 
  -1   7  14       67.52       75.56     11.51 o 
   0   7  14       45.15       44.74      7.15 o 
  -4   8  14     1113.56     1237.80     45.90 o 
  -3   8  14        1.62        5.40      4.20 o 
  -2  -8  15       47.79       59.27      8.17 o 
  -1  -8  15       37.74       55.86     10.25 o 
   0  -8  15      160.22      173.66     10.86 o 
   1  -8  15      246.78      276.76     21.37 o 
   2  -8  15      317.60      358.25     22.40 o 
  -3  -7  15        3.49        9.31      4.91 o 
  -2  -7  15      235.00      252.93     22.80 o 
  -1  -7  15        3.19        8.32      8.08 o 
   0  -7  15      108.90      104.03     10.98 o 
   1  -7  15        3.46        7.91      3.60 o 
   2  -7  15       66.45       79.79     12.81 o 
   3  -7  15       25.85       30.71      6.98 o 
  -3  -6  15       48.58       55.78     11.44 o 
  -2  -6  15       18.12       21.23     11.64 o 
  -1  -6  15        6.63       10.12      8.18 o 
   0  -6  15      131.28      125.79     13.11 o 
   1  -6  15        0.21        3.65      8.27 o 
   2  -6  15        1.31       21.17      7.13 o 
   3  -6  15      211.69      250.47     19.80 o 
  -4  -5  15       80.18       99.45     12.30 o 
  -3  -5  15        8.88       13.73      9.00 o 
  -2  -5  15       65.01       55.22     16.48 o 
  -1  -5  15       51.79       43.38     13.40 o 
   0  -5  15        0.26       -7.45      7.95 o 
   1  -5  15       70.23       92.07     10.84 o 
   2  -5  15       45.81       43.51     11.45 o 
   3  -5  15      186.73      207.89     19.30 o 
   4  -5  15       19.61       26.76      5.49 o 
  -4  -4  15        0.19       -1.11      1.96 o 
  -3  -4  15      520.41      525.35     39.29 o 
  -2  -4  15        6.39        4.66      7.11 o 
  -1  -4  15       15.59       21.02     11.04 o 
   0  -4  15        6.67       -0.96      5.36 o 
   1  -4  15      283.24      289.86     15.21 o 
   2  -4  15       10.83        8.38      6.58 o 
   3  -4  15       61.46       70.51     11.85 o 
   4  -4  15       45.05       51.67      8.02 o 
  -5  -3  15      104.41      118.85     14.98 o 
  -4  -3  15       42.83       47.57      7.53 o 
  -3  -3  15       44.28       32.14      6.96 o 
  -2  -3  15      150.52      144.91     22.75 o 
  -1  -3  15     1018.73      948.47     53.32 o 
   0  -3  15      128.13      136.66     13.62 o 
   1  -3  15      372.60      385.89     21.58 o 
   2  -3  15        4.28        8.21      4.80 o 
   3  -3  15        1.24        2.99      2.74 o 
   4  -3  15      263.46      289.51     18.64 o 
  -6  -2  15      297.63      319.64     19.02 o 
  -5  -2  15       12.17       13.92      5.83 o 
  -4  -2  15      317.97      352.67     17.17 o 
  -3  -2  15      365.70      364.38     18.98 o 
  -2  -2  15       57.63       50.67      7.13 o 
  -1  -2  15       10.66        6.40      3.96 o 
   0  -2  15       16.81        6.87      5.73 o 
   1  -2  15      130.41      136.73     13.00 o 
   2  -2  15      485.55      470.77     33.08 o 
   3  -2  15        5.06        3.90      6.74 o 
   4  -2  15      593.88      619.45     19.48 o 
  -6  -1  15      107.69      122.07     14.13 o 
  -5  -1  15       18.63       28.67      8.64 o 
  -4  -1  15      614.93      629.78     23.88 o 
  -3  -1  15        1.83        3.39      3.00 o 
  -2  -1  15      716.84      679.54     60.66 o 
  -1  -1  15       16.25       14.88      5.46 o 
   0  -1  15     1343.88     1210.59     41.72 o 
   1  -1  15       67.40       67.63     13.13 o 
   2  -1  15     1182.99     1215.63     52.26 o 
   3  -1  15       24.86       23.02      6.36 o 
  -6   0  15      206.09      257.79     22.31 o 
  -5   0  15       20.33       23.73      6.80 o 
  -4   0  15        5.55       10.31      4.15 o 
  -3   0  15        0.69        5.81      4.23 o 
  -2   0  15        2.33        4.70      4.61 o 
  -1   0  15        0.42       -3.93      5.55 o 
   0   0  15       15.33        5.82      5.25 o 
   1   0  15        1.85        0.63      9.32 o 
   2   0  15      363.42      368.74     28.78 o 
   3   0  15      263.15      277.23     15.83 o 
  -6   1  15      305.65      323.15     17.59 o 
  -5   1  15      334.66      347.90     35.47 o 
  -4   1  15      273.63      275.25     14.17 o 
  -3   1  15      579.38      584.94     23.80 o 
  -2   1  15      234.96      244.39     15.69 o 
  -1   1  15      265.78      265.62     30.56 o 
   0   1  15      175.90      177.09     26.31 o 
   1   1  15      434.15      403.00     37.96 o 
   2   1  15        0.85       -3.43      3.69 o 
   3   1  15      727.09      806.15     37.56 o 
  -6   2  15       14.11       14.16      4.66 o 
  -5   2  15        0.65        4.02      9.81 o 
  -4   2  15        2.79       10.67      5.83 o 
  -3   2  15      192.79      180.83     18.18 o 
  -2   2  15        1.69       14.63     10.29 o 
  -1   2  15      155.08      158.37     23.31 o 
   0   2  15       52.72       40.33     13.90 o 
   1   2  15       27.28       26.70      9.35 o 
   2   2  15       85.29       88.01      7.40 o 
  -6   3  15       11.07       11.66      4.56 o 
  -5   3  15       89.64       75.57     14.14 o 
  -4   3  15        3.12       12.77      6.56 o 
  -3   3  15        0.07       14.56      5.90 o 
  -2   3  15        0.01       -5.73      9.81 o 
  -1   3  15        9.28        7.59      7.92 o 
   0   3  15       41.47       47.34     12.00 o 
   1   3  15        0.27        2.93      4.95 o 
   2   3  15        2.15        6.33      3.61 o 
  -6   4  15      120.18      130.40     15.97 o 
  -5   4  15       95.78      115.19     17.60 o 
  -4   4  15       21.33       11.58      8.73 o 
  -3   4  15       15.01       17.77      8.51 o 
  -2   4  15       52.33       55.41     13.74 o 
  -1   4  15        0.93        5.10      3.78 o 
   0   4  15       10.29       11.31      5.02 o 
   1   4  15      178.95      187.48     16.41 o 
  -6   5  15      358.76      399.70     23.34 o 
  -5   5  15       40.24       45.65     11.32 o 
  -4   5  15      531.92      544.50     38.16 o 
  -3   5  15       15.93       21.42      6.66 o 
  -2   5  15       58.88       56.79     10.24 o 
  -1   5  15      181.30      215.85     20.90 o 
   0   5  15      146.48      174.36     21.51 o 
  -5   6  15        0.04       -3.57      4.32 o 
  -4   6  15      485.10      514.10     34.77 o 
  -3   6  15      203.27      215.12     25.91 o 
  -2   6  15      942.97     1077.18     50.78 o 
  -1   6  15      409.70      408.21     22.91 o 
  -4   7  15      170.87      220.37     20.53 o 
  -3   7  15      552.29      693.98     36.11 o 
  -2  -7  16       48.81       51.41      7.67 o 
  -1  -7  16      136.46      162.27     15.21 o 
   0  -7  16        5.77        9.24      5.56 o 
  -3  -6  16      487.55      612.74     25.34 o 
  -2  -6  16        0.75       -3.14      7.84 o 
  -1  -6  16      119.83      118.43     17.25 o 
   0  -6  16        0.40       -4.44      5.90 o 
   1  -6  16        5.45       -5.55      5.55 o 
   2  -6  16       73.38       76.61     11.59 o 
  -3  -5  16      290.31      318.23     23.50 o 
  -2  -5  16       13.97        6.64     10.46 o 
  -1  -5  16        3.34       -4.14      6.28 o 
   0  -5  16      129.47      141.24     18.11 o 
   1  -5  16       12.50        9.95      4.80 o 
   2  -5  16      162.78      202.66     19.20 o 
  -4  -4  16       25.77       28.31      5.76 o 
  -3  -4  16       32.18       21.57      8.76 o 
  -2  -4  16      627.99      623.25     41.76 o 
  -1  -4  16       32.91       42.24     13.07 o 
   0  -4  16      689.25      758.76     40.95 o 
   1  -4  16       75.91       78.41      8.15 o 
   2  -4  16      272.67      294.03     28.86 o 
   3  -4  16       11.45       13.45      5.20 o 
  -4  -3  16     1157.09     1341.14     41.68 o 
  -3  -3  16      207.73      205.36     22.11 o 
  -2  -3  16     1167.55     1034.21     53.89 o 
  -1  -3  16      335.22      309.63     29.33 o 
   0  -3  16      535.58      520.64     23.80 o 
   1  -3  16        1.59        0.85     13.60 o 
   2  -3  16        3.15       -1.65      2.98 o 
   3  -3  16      149.50      166.96     11.28 o 
  -5  -2  16       92.18      116.97     14.18 o 
  -4  -2  16      148.31      149.88     12.11 o 
  -3  -2  16        6.36        9.14      5.10 o 
  -2  -2  16        3.41       -4.54     12.48 o 
  -1  -2  16      358.05      376.40     21.66 o 
   0  -2  16      222.78      235.93     17.09 o 
   1  -2  16      895.32      931.61     47.93 o 
   2  -2  16      150.92      155.54     27.59 o 
   3  -2  16      416.16      432.33     17.94 o 
  -5  -1  16        4.70       -5.22      5.80 o 
  -4  -1  16       57.82       49.63      6.49 o 
  -3  -1  16      239.19      284.08     13.47 o 
  -2  -1  16        1.24        5.23      2.94 o 
  -1  -1  16      515.06      532.32     39.44 o 
   0  -1  16       42.84       41.87     12.14 o 
   1  -1  16      268.12      240.28     29.46 o 
   2  -1  16        5.71        4.04      2.59 o 
   3  -1  16       69.74       65.78     10.21 o 
  -5   0  16      379.20      410.70     20.50 o 
  -4   0  16      198.75      212.96     12.27 o 
  -3   0  16      492.11      518.28     20.92 o 
  -2   0  16      398.44      367.90     22.37 o 
  -1   0  16      268.39      259.87     27.97 o 
   0   0  16        2.19       -3.58      4.04 o 
   1   0  16       52.28       53.66     13.05 o 
   2   0  16       16.30       17.32     11.19 o 
  -5   1  16       98.56      134.85     12.01 o 
  -4   1  16        4.92        9.75      8.97 o 
  -3   1  16        0.08        1.74      6.90 o 
  -2   1  16      239.05      210.87     25.15 o 
  -1   1  16      140.60      136.06     21.61 o 
   0   1  16      383.95      348.60     34.12 o 
   1   1  16      140.93      129.45     19.83 o 
   2   1  16      171.44      187.68     18.37 o 
  -6   2  16      324.95      389.98     21.70 o 
  -5   2  16       22.54       22.32      7.60 o 
  -4   2  16       63.61       50.95     13.99 o 
  -3   2  16        6.49       10.43      5.16 o 
  -2   2  16        4.97        3.57      9.55 o 
  -1   2  16       83.46       89.24     16.39 o 
   0   2  16        0.70       13.12      7.61 o 
   1   2  16       90.16      107.02     15.15 o 
  -5   3  16       18.92       10.00      5.93 o 
  -4   3  16       96.80      124.90     18.86 o 
  -3   3  16      137.90      180.54     17.03 o 
  -2   3  16      260.74      320.87     32.04 o 
  -1   3  16      104.66      116.19     19.80 o 
   0   3  16       59.90       90.53     14.33 o 
   1   3  16       10.99       33.21      8.06 o 
  -5   4  16      912.04     1078.97     43.89 o 
  -4   4  16      246.85      310.28     26.79 o 
  -3   4  16      979.43     1061.51     38.60 o 
  -2   4  16       99.14      122.02     19.28 o 
  -1   4  16      243.13      233.35     23.93 o 
   0   4  16       66.96       64.92      9.98 o 
  -5   5  16      398.98      464.57     26.20 o 
  -4   5  16        2.21       -4.19      4.27 o 
  -3   5  16        0.43        3.65     13.18 o 
  -2   5  16       60.39       71.23     14.01 o 
  -1   5  16      501.90      597.37     30.00 o 
  -1  -6  17       51.19       67.66     10.16 o 
  -2  -5  17      175.43      196.11     18.74 o 
  -1  -5  17      410.29      431.58     28.74 o 
   0  -5  17      156.35      156.67     15.73 o 
  -3  -4  17       18.37       25.60      5.88 o 
  -2  -4  17       65.62       57.05     12.25 o 
  -1  -4  17      175.56      167.63     19.48 o 
   0  -4  17        4.87       11.57      4.73 o 
  -3  -3  17      135.61      160.98     17.60 o 
  -2  -3  17        8.94       15.80      8.97 o 
  -1  -3  17       10.48        9.02      4.59 o 
   0  -3  17       49.20       45.55      8.76 o 
   1  -3  17      121.80      112.11     14.24 o 
  -3  -2  17        2.92        5.31      3.25 o 
  -2  -2  17      410.86      404.93     30.63 o 
  -1  -2  17        0.37        3.68      3.80 o 
   0  -2  17       48.91       62.47     11.90 o 
   1  -2  17      112.29       97.89     14.79 o 
   2  -2  17      200.03      225.39     19.82 o 
  -3  -1  17       70.27       65.76     12.94 o 
  -2  -1  17      618.13      680.76     35.62 o 
  -1  -1  17       35.59       40.14     10.25 o 
   0  -1  17     1327.06     1452.90     60.64 o 
   1  -1  17       20.76       29.28      8.69 o 
   2  -1  17      251.90      285.91     22.31 o 
  -4   0  17      618.98      723.16     34.96 o 
  -3   0  17      415.70      501.31     31.49 o 
  -2   0  17      877.50      978.03     47.62 o 
  -1   0  17      567.85      648.96     40.70 o 
   0   0  17      220.63      269.85     27.03 o 
   1   0  17       25.13       22.87      9.38 o 
  -4   1  17        0.01       28.20     12.59 o 
  -3   1  17       64.22       62.05     15.17 o 
  -2   1  17       26.98       36.77     10.69 o 
  -1   1  17      582.10      688.81     43.18 o 
   0   1  17       42.08       43.59     12.21 o 
   1   1  17     2051.77     2420.53     68.22 o 
  -4   2  17        1.77        4.15      2.89 o 
  -3   2  17      706.89      891.79     72.88 o 
  -2   2  17       56.17       53.93     13.20 o 
  -1   2  17     1521.48     1658.45     64.85 o 
   0   2  17      155.06      190.27     20.98 o 
  -4   3  17        0.18        0.16      4.98 o 
  -3   3  17      100.50       98.67     17.25 o 
  -2   3  17       71.22       95.54     16.39 o 
  -1   3  17       23.70       32.20     10.03 o 
   0   3  17       44.81       69.11     11.03 o 
  -2   4  17       85.84       95.47     15.23 o 
  -1  -1  18      562.37      702.63     33.44 o 
   0  -1  18       25.93       18.71      6.18 o 
  -2   0  18       81.68       87.73     13.82 o 
  -1   0  18        7.51       10.60      7.55 o 
   0   0  18        2.45        3.26      6.13 o 
  -2   1  18      695.47      902.97     41.03 o 
  -1   1  18        2.57       -0.31      5.24 o 
  -2   2  18      146.19      222.65     21.12 o 
  -1   2  18        7.66        4.13      3.76 o 
                                                 
